# Supplementary material for: Gut and lung microbiome profiles in pregnant mice
Source: Front Microbiol. 2022 Dec 12;13:946779. doi: 10.3389/fmicb.2022.946779 (PMC9791091; doi:10.3389/fmicb.2022.946779)
Supplement: Supplementary file 2 [file Table_1.XLSX]

## Sheet: TAX2
otu	Domain	Phylum	Class	Order	Family	Genus	species
Otu000001	Bacteria(100)	Firmicutes(100)	Bacilli(100)	Lactobacillales(100)	Lactobacillaceae(100)	Lactobacillus(100)	Lactobacillus_animalis(83)
Otu000002	Bacteria(100)	Bacteroidetes(100)	Bacteroidia(100)	Bacteroidales(100)	Bacteroidales_S24-7_group(100)	uncultured_bacterium(94)	unclassified
Otu000003	Bacteria(100)	Firmicutes(100)	Clostridia(100)	Clostridiales(100)	Lachnospiraceae(100)	Lachnospiraceae_NK4A136_group(100)	uncultured_bacterium(99)
Otu000004	Bacteria(100)	Firmicutes(100)	Bacilli(100)	Lactobacillales(100)	Lactobacillaceae(100)	Lactobacillus(100)	Lactobacillus_gasseri(100)
Otu000005	Bacteria(100)	Bacteroidetes(100)	Bacteroidia(100)	Bacteroidales(100)	Bacteroidaceae(100)	Bacteroides(100)	Bacteroides_acidifaciens(96)
Otu000006	Bacteria(100)	Bacteroidetes(100)	Bacteroidia(100)	Bacteroidales(100)	Bacteroidales_S24-7_group(100)	uncultured_bacterium(100)	unclassified
Otu000007	Bacteria(100)	Bacteroidetes(100)	Bacteroidia(100)	Bacteroidales(100)	Bacteroidales_S24-7_group(100)	unclassified	unclassified
Otu000008	Bacteria(100)	Bacteroidetes(100)	Bacteroidia(100)	Bacteroidales(100)	Bacteroidaceae(100)	Bacteroides(100)	unclassified
Otu000009	Bacteria(100)	Firmicutes(100)	Clostridia(100)	Clostridiales(100)	Lachnospiraceae(100)	Lachnospiraceae_NK4A136_group(100)	unclassified
Otu000010	Bacteria(100)	Firmicutes(100)	Clostridia(100)	Clostridiales(100)	Ruminococcaceae(100)	Ruminococcus_1(83)	unclassified
Otu000011	Bacteria(100)	Firmicutes(100)	Clostridia(100)	Clostridiales(100)	Lachnospiraceae(100)	unclassified	unclassified
Otu000012	Bacteria(100)	Proteobacteria(100)	Betaproteobacteria(100)	Burkholderiales(100)	Oxalobacteraceae(100)	Janthinobacterium(100)	Janthinobacterium_lividum(100)
Otu000013	Bacteria(100)	Bacteroidetes(100)	Bacteroidia(100)	Bacteroidales(100)	Rikenellaceae(100)	Alistipes(100)	uncultured_bacterium(80)
Otu000014	Bacteria(100)	Firmicutes(100)	Bacilli(100)	Lactobacillales(100)	Lactobacillaceae(100)	Lactobacillus(100)	unclassified
Otu000015	Bacteria(100)	Firmicutes(100)	Bacilli(100)	Lactobacillales(100)	Streptococcaceae(100)	Streptococcus(100)	unclassified
Otu000016	Bacteria(100)	Bacteroidetes(100)	Bacteroidia(100)	Bacteroidales(100)	Bacteroidales_S24-7_group(100)	uncultured_bacterium(98)	unclassified
Otu000017	Bacteria(100)	Firmicutes(100)	Clostridia(100)	Clostridiales(100)	Ruminococcaceae(100)	[Eubacterium]_coprostanoligenes_group(100)	unclassified
Otu000018	Bacteria(100)	Bacteroidetes(100)	Bacteroidia(100)	Bacteroidales(100)	Porphyromonadaceae(100)	Parabacteroides(100)	Parabacteroides_goldsteinii(98)
Otu000019	Bacteria(100)	Firmicutes(100)	Clostridia(100)	Clostridiales(100)	Lachnospiraceae(100)	unclassified	unclassified
Otu000020	Bacteria(100)	Proteobacteria(100)	Gammaproteobacteria(100)	Pseudomonadales(100)	Pseudomonadaceae(100)	Pseudomonas(100)	Pseudomonas_veronii(98)
Otu000021	Bacteria(100)	Bacteroidetes(100)	Bacteroidia(100)	Bacteroidales(100)	Bacteroidaceae(100)	Bacteroides(100)	unclassified
Otu000022	Bacteria(100)	Firmicutes(100)	Clostridia(100)	Clostridiales(100)	Lachnospiraceae(100)	Lachnospiraceae_NK4A136_group(96)	unidentified(86)
Otu000023	Bacteria(100)	Bacteroidetes(100)	Bacteroidia(100)	Bacteroidales(100)	Bacteroidales_S24-7_group(100)	uncultured_bacterium(87)	unclassified
Otu000024	Bacteria(100)	Firmicutes(100)	Clostridia(100)	Clostridiales(100)	Lachnospiraceae(100)	unclassified	unclassified
Otu000025	Bacteria(100)	Bacteroidetes(100)	Bacteroidia(100)	Bacteroidales(100)	Bacteroidales_S24-7_group(100)	uncultured_Bacteroidales_bacterium(98)	unclassified
Otu000026	Bacteria(100)	Bacteroidetes(100)	Bacteroidia(100)	Bacteroidales(100)	Prevotellaceae(100)	Prevotellaceae_UCG-001(99)	uncultured_Bacteroidales_bacterium(91)
Otu000027	Bacteria(100)	Bacteroidetes(100)	Bacteroidia(100)	Bacteroidales(100)	Bacteroidales_S24-7_group(100)	unclassified	unclassified
Otu000028	Bacteria(100)	Firmicutes(100)	Clostridia(100)	Clostridiales(100)	Lachnospiraceae(100)	Lachnospiraceae_UCG-001(100)	uncultured_bacterium(100)
Otu000029	Bacteria(100)	Bacteroidetes(100)	Bacteroidia(100)	Bacteroidales(100)	Rikenellaceae(100)	Alistipes(100)	uncultured_bacterium(100)
Otu000030	Bacteria(100)	Firmicutes(100)	Clostridia(100)	Clostridiales(100)	Ruminococcaceae(100)	Ruminococcaceae_UCG-014(100)	unclassified
Otu000031	Bacteria(100)	Firmicutes(100)	Clostridia(100)	Clostridiales(100)	Lachnospiraceae(100)	uncultured(91)	unclassified
Otu000032	Bacteria(100)	Firmicutes(100)	Clostridia(100)	Clostridiales(100)	Peptococcaceae(100)	uncultured(100)	uncultured_organism(96)
Otu000033	Bacteria(100)	Firmicutes(100)	Bacilli(100)	Lactobacillales(100)	Streptococcaceae(100)	Lactococcus(100)	Lactococcus_lactis(98)
Otu000034	Bacteria(100)	Bacteroidetes(100)	Bacteroidia(100)	Bacteroidales(100)	Rikenellaceae(100)	Alistipes(100)	uncultured_bacterium(93)
Otu000035	Bacteria(100)	Bacteroidetes(100)	Bacteroidia(100)	Bacteroidales(100)	Bacteroidales_S24-7_group(99)	uncultured_bacterium(99)	unclassified
Otu000036	Bacteria(100)	Firmicutes(100)	Clostridia(100)	Clostridiales(100)	Lachnospiraceae(100)	unclassified	unclassified
Otu000037	Bacteria(100)	Firmicutes(100)	Bacilli(100)	Bacillales(100)	Staphylococcaceae(100)	Staphylococcus(100)	unclassified
Otu000038	Bacteria(100)	Firmicutes(100)	Clostridia(100)	Clostridiales(100)	Lachnospiraceae(100)	Incertae_Sedis(89)	uncultured_bacterium(89)
Otu000039	Bacteria(100)	Bacteroidetes(100)	Bacteroidia(100)	Bacteroidales(100)	Bacteroidales_S24-7_group(100)	uncultured_bacterium(93)	unclassified
Otu000040	Bacteria(100)	Deferribacteres(100)	Deferribacteres(100)	Deferribacterales(100)	Deferribacteraceae(100)	Mucispirillum(100)	Mucispirillum_schaedleri(96)
Otu000041	Bacteria(100)	Firmicutes(100)	Clostridia(100)	Clostridiales(100)	Lachnospiraceae(100)	Roseburia(96)	unclassified
Otu000042	Bacteria(100)	Firmicutes(100)	Clostridia(100)	Clostridiales(100)	Lachnospiraceae(100)	Blautia(100)	Lachnospiraceae_bacterium_609(99)
Otu000043	Bacteria(100)	Firmicutes(100)	Clostridia(100)	Clostridiales(100)	Lachnospiraceae(100)	unclassified	unclassified
Otu000044	Bacteria(100)	Bacteroidetes(100)	Bacteroidia(100)	Bacteroidales(100)	Bacteroidales_S24-7_group(100)	unclassified	unclassified
Otu000045	Bacteria(100)	Firmicutes(100)	Clostridia(100)	Clostridiales(100)	Lachnospiraceae(100)	Incertae_Sedis(96)	uncultured_bacterium(95)
Otu000046	Bacteria(100)	Actinobacteria(100)	Coriobacteriia(100)	Coriobacteriales(100)	Coriobacteriaceae(100)	Enterorhabdus(87)	unclassified
Otu000047	Bacteria(100)	Bacteroidetes(100)	Bacteroidia(100)	Bacteroidales(100)	Rikenellaceae(100)	Alistipes(100)	uncultured_bacterium(98)
Otu000048	Bacteria(100)	Proteobacteria(100)	Alphaproteobacteria(100)	Rhizobiales(100)	Methylobacteriaceae(100)	Methylobacterium(100)	Methylobacterium_radiotolerans(87)
Otu000049	Bacteria(100)	Firmicutes(100)	Clostridia(100)	Clostridiales(100)	Lachnospiraceae(100)	Lachnospiraceae_NK4A136_group(100)	uncultured_bacterium(99)
Otu000050	Bacteria(100)	Firmicutes(100)	Clostridia(100)	Clostridiales(100)	Lachnospiraceae(100)	unclassified	unclassified
Otu000051	Bacteria(100)	Firmicutes(100)	Clostridia(100)	Clostridiales(100)	Lachnospiraceae(100)	Lachnospiraceae_UCG-008(92)	uncultured_Clostridiales_bacterium(92)
Otu000052	Bacteria(100)	Firmicutes(100)	Clostridia(100)	Clostridiales(100)	Ruminococcaceae(100)	Oscillibacter(99)	unclassified
Otu000053	Bacteria(100)	Firmicutes(100)	Clostridia(100)	Clostridiales(100)	Ruminococcaceae(100)	uncultured(95)	uncultured_bacterium(94)
Otu000054	Bacteria(100)	Firmicutes(100)	Clostridia(100)	Clostridiales(100)	Lachnospiraceae(100)	unclassified	unclassified
Otu000055	Bacteria(100)	Bacteroidetes(100)	Bacteroidia(100)	Bacteroidales(100)	Bacteroidales_S24-7_group(100)	uncultured_bacterium(90)	unclassified
Otu000056	Bacteria(100)	Firmicutes(100)	Bacilli(100)	Lactobacillales(100)	Lactobacillaceae(100)	Lactobacillus(100)	Lactobacillus_intestinalis(100)
Otu000057	Bacteria(100)	Firmicutes(100)	Clostridia(100)	Clostridiales(100)	Ruminococcaceae(100)	unclassified	unclassified
Otu000058	Bacteria(100)	Firmicutes(100)	Bacilli(100)	Lactobacillales(100)	Leuconostocaceae(100)	Leuconostoc(100)	unclassified
Otu000059	Bacteria(100)	Firmicutes(100)	Clostridia(100)	Clostridiales(100)	Lachnospiraceae(100)	unclassified	unclassified
Otu000060	Bacteria(100)	Proteobacteria(100)	Betaproteobacteria(100)	Burkholderiales(100)	Alcaligenaceae(100)	Alcaligenes(100)	uncultured_bacterium(88)
Otu000061	Bacteria(100)	Proteobacteria(100)	Gammaproteobacteria(100)	Enterobacteriales(100)	Enterobacteriaceae(100)	Cedecea(88)	Cedecea_neteri(88)
Otu000062	Bacteria(100)	Bacteroidetes(100)	Bacteroidia(100)	Bacteroidales(100)	Bacteroidales_S24-7_group(100)	uncultured_bacterium(89)	unclassified
Otu000063	Bacteria(100)	Firmicutes(100)	Clostridia(100)	Clostridiales(100)	Lachnospiraceae(100)	Roseburia(100)	unclassified
Otu000064	Bacteria(100)	Firmicutes(100)	Clostridia(100)	Clostridiales(100)	Lachnospiraceae(100)	Lachnospiraceae_NK4A136_group(86)	unidentified(80)
Otu000065	Bacteria(100)	Tenericutes(100)	Mollicutes(100)	Anaeroplasmatales(100)	Anaeroplasmataceae(100)	Anaeroplasma(100)	uncultured_bacterium(100)
Otu000066	Bacteria(100)	Firmicutes(100)	Clostridia(100)	Clostridiales(100)	Lachnospiraceae(100)	Marvinbryantia(94)	uncultured_bacterium(93)
Otu000067	Bacteria(100)	Proteobacteria(100)	Betaproteobacteria(100)	Burkholderiales(100)	Burkholderiaceae(98)	Ralstonia(98)	unclassified
Otu000068	Bacteria(100)	Firmicutes(100)	Clostridia(100)	Clostridiales(100)	Ruminococcaceae(100)	Ruminiclostridium_9(100)	unclassified
Otu000069	Bacteria(100)	Proteobacteria(100)	Gammaproteobacteria(100)	Pseudomonadales(100)	Pseudomonadaceae(100)	Pseudomonas(100)	Pseudomonas_mendocina(89)
Otu000070	Bacteria(100)	Proteobacteria(100)	Gammaproteobacteria(100)	Pseudomonadales(100)	Pseudomonadaceae(100)	Pseudomonas(100)	Pseudomonas_fragi(99)
Otu000071	Bacteria(100)	Firmicutes(100)	Clostridia(100)	Clostridiales(100)	Ruminococcaceae(100)	Ruminococcaceae_UCG-014(100)	uncultured_bacterium(92)
Otu000072	Bacteria(100)	Firmicutes(100)	Clostridia(100)	Clostridiales(100)	Lachnospiraceae(100)	Lachnospiraceae_NK4A136_group(100)	unclassified
Otu000073	Bacteria(100)	Firmicutes(100)	Clostridia(100)	Clostridiales(100)	Lachnospiraceae(100)	uncultured(89)	unclassified
Otu000074	Bacteria(100)	Firmicutes(100)	Clostridia(100)	Clostridiales(100)	Lachnospiraceae(100)	unclassified	unclassified
Otu000075	Bacteria(100)	Bacteroidetes(100)	Bacteroidia(100)	Bacteroidales(100)	Bacteroidales_S24-7_group(99)	unclassified	unclassified
Otu000076	Bacteria(100)	Firmicutes(100)	Erysipelotrichia(100)	Erysipelotrichales(100)	Erysipelotrichaceae(100)	Erysipelatoclostridium(100)	unclassified
Otu000077	Bacteria(100)	Firmicutes(100)	Clostridia(100)	Clostridiales(100)	Lachnospiraceae(100)	unclassified	unclassified
Otu000078	Bacteria(100)	Bacteroidetes(100)	Flavobacteriia(100)	Flavobacteriales(100)	Flavobacteriaceae(100)	Myroides(100)	Myroides_odoratus(100)
Otu000079	Bacteria(100)	Firmicutes(100)	Clostridia(100)	Clostridiales(100)	Lachnospiraceae(100)	Lachnospiraceae_UCG-006(100)	uncultured_bacterium(100)
Otu000080	Bacteria(100)	Firmicutes(100)	Clostridia(100)	Clostridiales(100)	Lachnospiraceae(100)	unclassified	unclassified
Otu000081	Bacteria(100)	Firmicutes(100)	Clostridia(100)	Clostridiales(100)	Lachnospiraceae(100)	[Eubacterium]_ventriosum_group(100)	unclassified
Otu000082	Bacteria(100)	Firmicutes(100)	Clostridia(100)	Clostridiales(100)	Family_XIII(100)	[Eubacterium]_nodatum_group(98)	unclassified
Otu000083	Bacteria(100)	Proteobacteria(100)	Betaproteobacteria(100)	Burkholderiales(100)	Comamonadaceae(100)	Comamonas(100)	Comamonas_testosteroni(100)
Otu000084	Bacteria(100)	Firmicutes(100)	Clostridia(100)	Clostridiales(100)	Ruminococcaceae(100)	uncultured(97)	unclassified
Otu000085	Bacteria(100)	Firmicutes(100)	Clostridia(100)	Clostridiales(100)	Clostridiaceae_1(100)	Clostridium_sensu_stricto_1(100)	Clostridium_butyricum(96)
Otu000086	Bacteria(100)	Firmicutes(100)	Clostridia(100)	Clostridiales(100)	Ruminococcaceae(100)	Ruminococcaceae_UCG-014(100)	unclassified
Otu000087	Bacteria(100)	Bacteroidetes(91)	unclassified	unclassified	unclassified	unclassified	unclassified
Otu000088	Bacteria(100)	Firmicutes(100)	Clostridia(100)	Clostridiales(100)	Ruminococcaceae(100)	unclassified	unclassified
Otu000089	Bacteria(100)	Firmicutes(100)	Clostridia(100)	Clostridiales(100)	Ruminococcaceae(100)	Ruminococcaceae_UCG-014(100)	unidentified(93)
Otu000090	Bacteria(100)	Firmicutes(100)	Clostridia(100)	Clostridiales(100)	Lachnospiraceae(100)	unclassified	unclassified
Otu000091	Bacteria(100)	Firmicutes(99)	Clostridia(99)	Clostridiales(99)	Lachnospiraceae(99)	uncultured(92)	unidentified(92)
Otu000092	Bacteria(100)	Proteobacteria(100)	Alphaproteobacteria(100)	Rhodospirillales(100)	Rhodospirillaceae(100)	Thalassospira(100)	unclassified
Otu000093	Bacteria(100)	Bacteroidetes(100)	Bacteroidia(100)	Bacteroidales(100)	Bacteroidales_S24-7_group(100)	uncultured_Bacteroidales_bacterium(100)	unclassified
Otu000094	Bacteria(100)	Firmicutes(100)	Clostridia(100)	Clostridiales(100)	Lachnospiraceae(100)	Roseburia(85)	unclassified
Otu000095	Bacteria(100)	Firmicutes(100)	Bacilli(100)	Bacillales(100)	Bacillaceae(100)	Bacillus(100)	unclassified
Otu000096	Bacteria(100)	Firmicutes(100)	Bacilli(100)	Bacillales(100)	Paenibacillaceae(100)	Brevibacillus(100)	unclassified
Otu000097	Bacteria(100)	Firmicutes(100)	Clostridia(100)	Clostridiales(100)	Lachnospiraceae(100)	uncultured(94)	uncultured_bacterium(93)
Otu000098	Bacteria(100)	Firmicutes(100)	Clostridia(100)	Clostridiales(100)	Clostridiaceae_1(100)	Candidatus_Arthromitus(100)	Candidatus_Arthromitus_sp._SFB-mouse-Japan(100)
Otu000099	Bacteria(100)	Firmicutes(100)	Clostridia(100)	Clostridiales(100)	Ruminococcaceae(100)	Ruminiclostridium_9(93)	unclassified
Otu000100	Bacteria(100)	Firmicutes(100)	Clostridia(100)	Clostridiales(100)	Peptostreptococcaceae(100)	Peptoclostridium(100)	[Clostridium]_bifermentans(100)
Otu000101	Bacteria(100)	Firmicutes(100)	Clostridia(100)	Clostridiales(100)	Lachnospiraceae(100)	unclassified	unclassified
Otu000102	Bacteria(100)	Firmicutes(100)	Clostridia(100)	Clostridiales(100)	Lachnospiraceae(100)	unclassified	unclassified
Otu000103	Bacteria(100)	Proteobacteria(100)	Alphaproteobacteria(100)	Caulobacterales(100)	Caulobacteraceae(100)	Brevundimonas(100)	Brevundimonas_diminuta(100)
Otu000104	Bacteria(100)	Firmicutes(100)	Clostridia(100)	Clostridiales(100)	Ruminococcaceae(100)	Ruminococcaceae_UCG-014(100)	unidentified(97)
Otu000105	Bacteria(100)	Firmicutes(100)	Clostridia(100)	Clostridiales(100)	Lachnospiraceae(100)	unclassified	unclassified
Otu000106	Bacteria(100)	Firmicutes(100)	Erysipelotrichia(100)	Erysipelotrichales(100)	Erysipelotrichaceae(100)	uncultured(99)	uncultured_bacterium(99)
Otu000107	Bacteria(100)	Firmicutes(100)	Clostridia(100)	Clostridiales(100)	Ruminococcaceae(100)	Ruminococcaceae_UCG-010(100)	uncultured_organism(100)
Otu000108	Bacteria(100)	Firmicutes(100)	Clostridia(100)	Clostridiales(100)	Lachnospiraceae(100)	Lachnoclostridium(98)	unclassified
Otu000109	Bacteria(100)	Firmicutes(100)	Clostridia(100)	Clostridiales(100)	Lachnospiraceae(100)	Lachnospiraceae_NK4A136_group(100)	unidentified(94)
Otu000110	Bacteria(100)	Firmicutes(100)	Clostridia(100)	Clostridiales(100)	Lachnospiraceae(100)	unclassified	unclassified
Otu000111	Bacteria(100)	Firmicutes(98)	Clostridia(98)	Clostridiales(98)	Lachnospiraceae(96)	unclassified	unclassified
Otu000112	Bacteria(100)	Firmicutes(100)	Clostridia(100)	Clostridiales(100)	Ruminococcaceae(100)	Ruminococcaceae_UCG-009(100)	uncultured_bacterium(94)
Otu000113	Bacteria(100)	Firmicutes(100)	Clostridia(100)	Clostridiales(100)	Lachnospiraceae(100)	Coprococcus_2(96)	uncultured_organism(96)
Otu000114	Bacteria(100)	Firmicutes(100)	Clostridia(100)	Clostridiales(100)	Lachnospiraceae(100)	unclassified	unclassified
Otu000115	Bacteria(100)	Firmicutes(100)	Clostridia(100)	Clostridiales(100)	Lachnospiraceae(99)	unclassified	unclassified
Otu000116	Bacteria(100)	Proteobacteria(100)	Gammaproteobacteria(100)	Pseudomonadales(100)	Moraxellaceae(100)	Acinetobacter(100)	Acinetobacter_johnsonii(86)
Otu000117	Bacteria(100)	Firmicutes(100)	Clostridia(100)	Clostridiales(100)	Lachnospiraceae(100)	Roseburia(100)	uncultured_Clostridiales_bacterium(100)
Otu000118	Bacteria(100)	Firmicutes(100)	Clostridia(100)	Clostridiales(100)	Ruminococcaceae(100)	Ruminococcaceae_NK4A214_group(100)	unidentified(99)
Otu000119	Bacteria(100)	Firmicutes(100)	Clostridia(100)	Clostridiales(100)	Lachnospiraceae(100)	unclassified	unclassified
Otu000120	Bacteria(100)	Firmicutes(100)	Clostridia(100)	Clostridiales(100)	Lachnospiraceae(100)	Lachnospiraceae_NK4A136_group(92)	unclassified
Otu000121	Bacteria(100)	Proteobacteria(100)	Gammaproteobacteria(100)	Xanthomonadales(100)	Xanthomonadaceae(100)	Stenotrophomonas(100)	[Pseudomonas]_geniculata(84)
Otu000122	Bacteria(100)	Firmicutes(100)	Clostridia(100)	Clostridiales(100)	Lachnospiraceae(87)	unclassified	unclassified
Otu000123	Bacteria(100)	Proteobacteria(100)	Alphaproteobacteria(100)	Rhizobiales(100)	Phyllobacteriaceae(97)	Mesorhizobium(97)	Mesorhizobium_loti(84)
Otu000124	Bacteria(100)	Bacteroidetes(100)	Bacteroidia(100)	Bacteroidales(100)	Bacteroidales_S24-7_group(100)	unclassified	unclassified
Otu000125	Bacteria(100)	Firmicutes(100)	Clostridia(100)	Clostridiales(100)	Lachnospiraceae(100)	unclassified	unclassified
Otu000126	Bacteria(100)	Bacteroidetes(100)	Bacteroidia(100)	Bacteroidales(100)	Bacteroidaceae(100)	Bacteroides(100)	Bacteroides_salyersiae_WAL_10018_=_DSM_18765_=_JCM_12988(90)
Otu000127	Bacteria(100)	Firmicutes(100)	Clostridia(100)	Clostridiales(100)	Lachnospiraceae(100)	unclassified	unclassified
Otu000128	Bacteria(100)	Firmicutes(100)	Clostridia(100)	Clostridiales(100)	Lachnospiraceae(100)	Lachnoclostridium(99)	[Clostridium]_scindens(90)
Otu000129	Bacteria(100)	Bacteroidetes(100)	Flavobacteriia(100)	Flavobacteriales(100)	Flavobacteriaceae(100)	Flavobacterium(100)	unclassified
Otu000130	Bacteria(100)	Bacteroidetes(100)	Bacteroidia(100)	Bacteroidales(100)	Bacteroidales_S24-7_group(100)	unclassified	unclassified
Otu000131	Bacteria(100)	Firmicutes(100)	Clostridia(100)	Clostridiales(100)	Lachnospiraceae(98)	unclassified	unclassified
Otu000132	Bacteria(100)	Firmicutes(100)	Clostridia(100)	Clostridiales(100)	Lachnospiraceae(100)	unclassified	unclassified
Otu000133	Bacteria(100)	Firmicutes(100)	Clostridia(100)	Clostridiales(100)	Ruminococcaceae(100)	Ruminococcus_1(100)	unclassified
Otu000134	Bacteria(100)	Firmicutes(100)	Bacilli(100)	Lactobacillales(100)	Enterococcaceae(99)	Vagococcus(99)	Vagococcus_fluvialis(99)
Otu000135	Bacteria(100)	Firmicutes(100)	Clostridia(100)	Clostridiales(100)	Lachnospiraceae(100)	Lachnospiraceae_NK4A136_group(98)	unidentified(94)
Otu000136	Bacteria(100)	Firmicutes(100)	Clostridia(100)	Clostridiales(100)	Lachnospiraceae(100)	Roseburia(83)	uncultured_bacterium(81)
Otu000137	Bacteria(100)	Firmicutes(100)	Clostridia(100)	Clostridiales(100)	Lachnospiraceae(100)	unclassified	unclassified
Otu000138	Bacteria(100)	Firmicutes(100)	Clostridia(100)	Clostridiales(100)	Ruminococcaceae(100)	Oscillibacter(100)	unclassified
Otu000139	Bacteria(100)	Firmicutes(100)	Clostridia(100)	Clostridiales(100)	Lachnospiraceae(100)	uncultured(88)	uncultured_bacterium(87)
Otu000140	Bacteria(100)	Firmicutes(100)	Clostridia(100)	Clostridiales(100)	Lachnospiraceae(100)	Lachnospiraceae_NK4A136_group(95)	unclassified
Otu000141	Bacteria(100)	Firmicutes(100)	Clostridia(100)	Clostridiales(100)	Clostridiales_vadinBB60_group(100)	unidentified(94)	unclassified
Otu000142	Bacteria(100)	Firmicutes(100)	Clostridia(100)	Clostridiales(100)	Ruminococcaceae(100)	Ruminiclostridium_5(98)	unclassified
Otu000143	Bacteria(100)	Bacteroidetes(100)	Bacteroidia(100)	Bacteroidales(100)	Rikenellaceae(100)	Alistipes(100)	unclassified
Otu000144	Bacteria(100)	Proteobacteria(100)	Alphaproteobacteria(100)	Rhizobiales(100)	Bradyrhizobiaceae(100)	Bradyrhizobium(100)	Bradyrhizobium_elkanii(97)
Otu000145	Bacteria(100)	Firmicutes(100)	Clostridia(100)	Clostridiales(100)	Ruminococcaceae(100)	Anaerotruncus(100)	Anaerotruncus_sp._G3(100)
Otu000146	Bacteria(100)	Firmicutes(100)	Clostridia(100)	Clostridiales(100)	Lachnospiraceae(100)	uncultured(81)	unclassified
Otu000147	Bacteria(100)	Proteobacteria(100)	Betaproteobacteria(100)	Burkholderiales(100)	Alcaligenaceae(100)	Parasutterella(100)	uncultured_organism(100)
Otu000148	Bacteria(100)	Firmicutes(100)	Clostridia(100)	Clostridiales(100)	Lachnospiraceae(100)	unclassified	unclassified
Otu000149	Bacteria(100)	Firmicutes(100)	Clostridia(100)	Clostridiales(100)	Lachnospiraceae(99)	unclassified	unclassified
Otu000150	Bacteria(100)	Firmicutes(100)	Clostridia(100)	Clostridiales(100)	Lachnospiraceae(100)	unclassified	unclassified
Otu000151	Bacteria(100)	Bacteroidetes(100)	Bacteroidia(100)	Bacteroidales(100)	Bacteroidales_S24-7_group(100)	uncultured_bacterium(88)	unclassified
Otu000152	Bacteria(100)	Tenericutes(100)	Mollicutes(100)	Mollicutes_RF9(100)	unclassified	unclassified	unclassified
Otu000153	Bacteria(100)	Firmicutes(100)	Clostridia(100)	Clostridiales(100)	Ruminococcaceae(100)	Ruminococcaceae_UCG-013(99)	unidentified(81)
Otu000154	Bacteria(100)	Firmicutes(100)	Clostridia(100)	Clostridiales(100)	Ruminococcaceae(100)	Ruminococcaceae_UCG-014(100)	unclassified
Otu000155	Bacteria(100)	Proteobacteria(100)	Gammaproteobacteria(100)	Pasteurellales(100)	Pasteurellaceae(100)	unclassified	unclassified
Otu000156	Bacteria(100)	Proteobacteria(100)	Gammaproteobacteria(100)	Enterobacteriales(100)	Enterobacteriaceae(100)	Providencia(99)	Providencia_rettgeri(99)
Otu000157	Bacteria(100)	Firmicutes(100)	Clostridia(100)	Clostridiales(100)	Lachnospiraceae(100)	unclassified	unclassified
Otu000158	Bacteria(100)	Firmicutes(100)	Clostridia(99)	Clostridiales(99)	Lachnospiraceae(99)	unclassified	unclassified
Otu000159	Bacteria(100)	Firmicutes(100)	Clostridia(100)	Clostridiales(100)	Lachnospiraceae(100)	uncultured(81)	unclassified
Otu000160	Bacteria(100)	Firmicutes(100)	Clostridia(100)	Clostridiales(100)	Lachnospiraceae(100)	Tyzzerella(100)	uncultured_bacterium(93)
Otu000161	Bacteria(100)	Firmicutes(100)	Clostridia(100)	Clostridiales(100)	Lachnospiraceae(100)	unclassified	unclassified
Otu000162	Bacteria(100)	Bacteroidetes(100)	Bacteroidia(100)	Bacteroidales(100)	Bacteroidales_S24-7_group(100)	unclassified	unclassified
Otu000163	Bacteria(100)	Firmicutes(100)	Clostridia(100)	Clostridiales(100)	Peptococcaceae(100)	Peptococcus(100)	uncultured_bacterium(85)
Otu000164	Bacteria(100)	Firmicutes(100)	Clostridia(100)	Clostridiales(100)	Lachnospiraceae(100)	Lachnospiraceae_UCG-006(100)	uncultured_bacterium(100)
Otu000165	Bacteria(100)	Firmicutes(100)	Clostridia(100)	Clostridiales(100)	Lachnospiraceae(100)	uncultured(85)	uncultured_bacterium(81)
Otu000166	Bacteria(100)	Firmicutes(100)	Bacilli(100)	Lactobacillales(100)	Enterococcaceae(100)	Enterococcus(100)	unclassified
Otu000167	Bacteria(100)	Firmicutes(100)	Clostridia(100)	Clostridiales(100)	Family_XIII(100)	Family_XIII_UCG-001(100)	uncultured_bacterium(100)
Otu000168	Bacteria(100)	Proteobacteria(100)	Gammaproteobacteria(100)	Xanthomonadales(100)	Xanthomonadaceae(100)	Frateuria(100)	Frateuria_aurantia(100)
Otu000169	Bacteria(100)	Firmicutes(100)	Clostridia(100)	Clostridiales(100)	Lachnospiraceae(100)	Lachnospiraceae_UCG-001(100)	uncultured_Clostridiales_bacterium(89)
Otu000170	Bacteria(100)	Cyanobacteria(100)	Melainabacteria(100)	Gastranaerophilales(100)	unclassified	unclassified	unclassified
Otu000171	Bacteria(100)	Proteobacteria(100)	Betaproteobacteria(100)	Burkholderiales(92)	Comamonadaceae(92)	unclassified	unclassified
Otu000172	Bacteria(100)	Firmicutes(100)	Clostridia(100)	Clostridiales(100)	Lachnospiraceae(100)	Marvinbryantia(96)	unclassified
Otu000173	Bacteria(100)	Firmicutes(100)	Clostridia(100)	Clostridiales(100)	Lachnospiraceae(100)	Roseburia(89)	unclassified
Otu000174	Bacteria(100)	Cyanobacteria(100)	Chloroplast(100)	Cercis_gigantea(88)	unclassified	unclassified	unclassified
Otu000175	Bacteria(100)	Proteobacteria(100)	Alphaproteobacteria(100)	Caulobacterales(100)	Caulobacteraceae(100)	Brevundimonas(100)	Brevundimonas_vesicularis(100)
Otu000176	Bacteria(100)	Firmicutes(100)	Clostridia(100)	Clostridiales(100)	Lachnospiraceae(100)	uncultured(94)	unclassified
Otu000177	Bacteria(100)	Firmicutes(100)	Clostridia(100)	Clostridiales(100)	Clostridiales_vadinBB60_group(100)	unclassified	unclassified
Otu000178	Bacteria(100)	Firmicutes(100)	Clostridia(100)	Clostridiales(100)	Ruminococcaceae(100)	Ruminococcaceae_UCG-010(100)	uncultured_bacterium(83)
Otu000179	Bacteria(100)	Firmicutes(100)	Clostridia(100)	Clostridiales(100)	Lachnospiraceae(100)	unclassified	unclassified
Otu000180	Bacteria(100)	Firmicutes(100)	Clostridia(99)	Clostridiales(99)	Lachnospiraceae(99)	unclassified	unclassified
Otu000181	Bacteria(100)	Firmicutes(100)	Bacilli(100)	Lactobacillales(100)	Streptococcaceae(100)	Lactococcus(100)	Lactococcus_raffinolactis(100)
Otu000182	Bacteria(100)	Bacteroidetes(100)	Bacteroidia(100)	Bacteroidales(100)	Rikenellaceae(100)	Alistipes(100)	unclassified
Otu000183	Bacteria(100)	Firmicutes(98)	Clostridia(98)	Clostridiales(98)	Lachnospiraceae(97)	unclassified	unclassified
Otu000184	Bacteria(100)	Firmicutes(100)	Clostridia(100)	Clostridiales(100)	Ruminococcaceae(100)	Ruminiclostridium_5(100)	uncultured_bacterium(86)
Otu000185	Bacteria(100)	Firmicutes(100)	Clostridia(100)	Clostridiales(100)	Lachnospiraceae(100)	unclassified	unclassified
Otu000186	Bacteria(100)	Firmicutes(100)	Clostridia(100)	Clostridiales(100)	Lachnospiraceae(100)	unclassified	unclassified
Otu000187	Bacteria(100)	Proteobacteria(100)	Alphaproteobacteria(100)	Sphingomonadales(100)	Sphingomonadaceae(99)	Sphingomonas(99)	unclassified
Otu000188	Bacteria(100)	Firmicutes(100)	Clostridia(100)	Clostridiales(100)	Lachnospiraceae(100)	Coprococcus_1(100)	unidentified(98)
Otu000189	Bacteria(100)	Firmicutes(100)	Clostridia(100)	Clostridiales(100)	Defluviitaleaceae(100)	Defluviitaleaceae_UCG-011(100)	unclassified
Otu000190	Bacteria(100)	Firmicutes(100)	Clostridia(100)	Clostridiales(100)	Lachnospiraceae(100)	unclassified	unclassified
Otu000191	Bacteria(100)	Firmicutes(100)	Clostridia(100)	Clostridiales(100)	Lachnospiraceae(100)	Tyzzerella_3(100)	unclassified
Otu000192	Bacteria(100)	Actinobacteria(100)	Coriobacteriia(100)	Coriobacteriales(100)	Coriobacteriaceae(100)	unclassified	unclassified
Otu000193	Bacteria(100)	Firmicutes(100)	Clostridia(100)	Clostridiales(100)	Lachnospiraceae(100)	unclassified	unclassified
Otu000194	Bacteria(100)	Proteobacteria(100)	Alphaproteobacteria(100)	Caulobacterales(100)	Caulobacteraceae(100)	Caulobacter(100)	Caulobacter_sp.(100)
Otu000195	Bacteria(100)	Proteobacteria(100)	Gammaproteobacteria(100)	Pseudomonadales(100)	Moraxellaceae(100)	Acinetobacter(100)	Acinetobacter_calcoaceticus(100)
Otu000196	Bacteria(100)	Firmicutes(100)	Clostridia(100)	Clostridiales(100)	Clostridiales_vadinBB60_group(100)	unidentified(100)	unclassified
Otu000197	Bacteria(100)	Firmicutes(100)	Clostridia(100)	Clostridiales(100)	Ruminococcaceae(100)	Ruminococcaceae_UCG-014(100)	unclassified
Otu000198	Bacteria(100)	Proteobacteria(100)	Alphaproteobacteria(100)	Caulobacterales(100)	Caulobacteraceae(100)	Brevundimonas(100)	Brevundimonas_bullata(90)
Otu000199	Bacteria(100)	Firmicutes(100)	Clostridia(100)	Clostridiales(100)	Ruminococcaceae(100)	unclassified	unclassified
Otu000200	Bacteria(100)	Firmicutes(100)	Clostridia(100)	Clostridiales(100)	Ruminococcaceae(100)	Ruminococcus_1(100)	unidentified(97)
Otu000201	Bacteria(100)	Firmicutes(100)	Clostridia(99)	Clostridiales(99)	Ruminococcaceae(99)	Ruminiclostridium_6(99)	uncultured_bacterium(97)
Otu000202	Bacteria(100)	Firmicutes(100)	Clostridia(100)	Clostridiales(100)	Lachnospiraceae(100)	Roseburia(85)	uncultured_bacterium(83)
Otu000203	Bacteria(100)	Proteobacteria(100)	Betaproteobacteria(100)	Burkholderiales(100)	Oxalobacteraceae(99)	Collimonas(97)	unclassified
Otu000204	Bacteria(100)	Firmicutes(100)	Clostridia(100)	Clostridiales(100)	Ruminococcaceae(100)	Ruminococcaceae_UCG-014(100)	unclassified
Otu000205	Bacteria(100)	Firmicutes(100)	Clostridia(100)	Clostridiales(100)	Lachnospiraceae(100)	unclassified	unclassified
Otu000206	Bacteria(100)	Firmicutes(100)	Clostridia(100)	Clostridiales(100)	Clostridiales_vadinBB60_group(100)	unidentified(100)	unclassified
Otu000207	Bacteria(100)	Firmicutes(100)	Clostridia(100)	Clostridiales(100)	Lachnospiraceae(100)	unclassified	unclassified
Otu000208	Bacteria(100)	Proteobacteria(100)	Gammaproteobacteria(100)	Pseudomonadales(100)	Pseudomonadaceae(100)	Pseudomonas(100)	Pseudomonas_psychrotolerans(100)
Otu000209	Bacteria(100)	Firmicutes(93)	Clostridia(93)	Clostridiales(93)	Lachnospiraceae(93)	unclassified	unclassified
Otu000210	Bacteria(100)	Tenericutes(100)	Mollicutes(100)	Mollicutes_RF9(100)	unidentified(100)	unclassified	unclassified
Otu000211	Bacteria(100)	Firmicutes(100)	Clostridia(100)	Clostridiales(100)	Lachnospiraceae(100)	Lachnospiraceae_NK4A136_group(99)	uncultured_Clostridiales_bacterium(97)
Otu000212	Bacteria(100)	Firmicutes(100)	Erysipelotrichia(100)	Erysipelotrichales(100)	Erysipelotrichaceae(100)	uncultured_bacterium(80)	unclassified
Otu000213	Bacteria(100)	Firmicutes(100)	Clostridia(100)	Clostridiales(100)	Lachnospiraceae(100)	Lachnospiraceae_NK4A136_group(88)	unclassified
Otu000214	Bacteria(100)	Firmicutes(100)	Clostridia(100)	Clostridiales(100)	Lachnospiraceae(100)	unclassified	unclassified
Otu000215	Bacteria(100)	Firmicutes(100)	Clostridia(100)	Clostridiales(100)	Peptococcaceae(100)	uncultured(100)	unidentified(100)
Otu000216	Bacteria(100)	Proteobacteria(100)	Betaproteobacteria(100)	Burkholderiales(100)	Comamonadaceae(100)	Delftia(94)	unclassified
Otu000217	Bacteria(100)	Firmicutes(100)	Clostridia(100)	Clostridiales(100)	Ruminococcaceae(100)	Ruminococcaceae_UCG-014(100)	uncultured_Ruminococcaceae_bacterium(84)
Otu000218	Bacteria(100)	Firmicutes(100)	Clostridia(100)	Clostridiales(100)	Ruminococcaceae(100)	Anaerotruncus(81)	unclassified
Otu000219	Bacteria(100)	Firmicutes(100)	Bacilli(100)	Lactobacillales(100)	Streptococcaceae(100)	Streptococcus(100)	unclassified
Otu000220	Bacteria(100)	Firmicutes(100)	Clostridia(100)	Clostridiales(100)	Lachnospiraceae(100)	unclassified	unclassified
Otu000221	Bacteria(100)	Firmicutes(100)	Clostridia(100)	Clostridiales(100)	Clostridiales_vadinBB60_group(100)	uncultured_bacterium(99)	unclassified
Otu000222	Bacteria(100)	Firmicutes(100)	Clostridia(100)	Clostridiales(100)	Lachnospiraceae(100)	uncultured(89)	Clostridium_sp._ASF356(86)
Otu000223	Bacteria(100)	Firmicutes(100)	Clostridia(100)	Clostridiales(100)	Lachnospiraceae(100)	unclassified	unclassified
Otu000224	Bacteria(100)	Firmicutes(100)	Erysipelotrichia(100)	Erysipelotrichales(100)	Erysipelotrichaceae(100)	Candidatus_Stoquefichus(100)	uncultured_bacterium(100)
Otu000225	Bacteria(100)	Bacteroidetes(100)	Flavobacteriia(100)	Flavobacteriales(100)	Flavobacteriaceae(100)	Flavobacterium(100)	Flavobacterium_lindanitolerans(100)
Otu000226	Bacteria(100)	Tenericutes(100)	Mollicutes(100)	Mollicutes_RF9(100)	unclassified	unclassified	unclassified
Otu000227	Bacteria(100)	Firmicutes(100)	Clostridia(100)	Clostridiales(100)	Ruminococcaceae(100)	Ruminococcaceae_UCG-014(100)	unclassified
Otu000228	Bacteria(100)	Tenericutes(100)	Mollicutes(100)	Mollicutes_RF9(100)	unclassified	unclassified	unclassified
Otu000229	Bacteria(100)	Firmicutes(100)	Clostridia(100)	Clostridiales(100)	Lachnospiraceae(100)	unclassified	unclassified
Otu000230	Bacteria(100)	Firmicutes(100)	Clostridia(100)	Clostridiales(100)	Lachnospiraceae(100)	unclassified	unclassified
Otu000231	Bacteria(100)	Deinococcus-Thermus(100)	Deinococci(100)	Thermales(100)	Thermaceae(100)	Thermus(100)	uncultured_Thermus_sp.(85)
Otu000232	Bacteria(100)	Firmicutes(100)	Clostridia(100)	Clostridiales(100)	Clostridiales_vadinBB60_group(100)	unclassified	unclassified
Otu000233	Bacteria(100)	Bacteroidetes(100)	Bacteroidia(100)	Bacteroidales(100)	Bacteroidales_S24-7_group(100)	uncultured_bacterium(99)	unclassified
Otu000234	Bacteria(100)	Firmicutes(100)	Clostridia(100)	Clostridiales(100)	Lachnospiraceae(100)	unclassified	unclassified
Otu000235	Bacteria(100)	Bacteroidetes(100)	Bacteroidia(100)	Bacteroidales(100)	Porphyromonadaceae(100)	Dysgonomonas(100)	Dysgonomonas_mossii(89)
Otu000236	Bacteria(100)	Firmicutes(100)	Clostridia(100)	Clostridiales(100)	Lachnospiraceae(100)	unclassified	unclassified
Otu000237	Bacteria(100)	Firmicutes(100)	Clostridia(100)	Clostridiales(100)	Lachnospiraceae(99)	unclassified	unclassified
Otu000238	Bacteria(100)	Firmicutes(98)	Clostridia(97)	Clostridiales(96)	Lachnospiraceae(91)	unclassified	unclassified
Otu000239	Bacteria(100)	Firmicutes(100)	Clostridia(100)	Clostridiales(100)	Lachnospiraceae(100)	unclassified	unclassified
Otu000240	Bacteria(100)	Firmicutes(100)	Clostridia(100)	Clostridiales(100)	Lachnospiraceae(100)	unclassified	unclassified
Otu000241	Bacteria(100)	Firmicutes(100)	Clostridia(100)	Clostridiales(100)	Lachnospiraceae(100)	unclassified	unclassified
Otu000242	Bacteria(100)	Firmicutes(100)	Clostridia(100)	Clostridiales(100)	Lachnospiraceae(100)	unclassified	unclassified
Otu000243	Bacteria(100)	Firmicutes(100)	Clostridia(100)	Clostridiales(100)	Lachnospiraceae(100)	unclassified	unclassified
Otu000244	Bacteria(100)	Firmicutes(100)	Clostridia(100)	Clostridiales(100)	Ruminococcaceae(100)	Ruminococcaceae_UCG-014(100)	unclassified
Otu000245	Bacteria(100)	Firmicutes(100)	Clostridia(100)	Clostridiales(100)	Ruminococcaceae(100)	Anaerotruncus(100)	unclassified
Otu000246	Bacteria(100)	Tenericutes(100)	Mollicutes(100)	Mollicutes_RF9(100)	uncultured_bacterium(90)	unclassified	unclassified
Otu000247	Bacteria(100)	Proteobacteria(100)	Alphaproteobacteria(100)	Rhodospirillales(100)	Rhodospirillaceae(100)	Thalassospira(100)	uncultured_Kopriimonas_sp.(97)
Otu000248	Bacteria(100)	Firmicutes(100)	Clostridia(100)	Clostridiales(100)	Ruminococcaceae(99)	unclassified	unclassified
Otu000249	Bacteria(100)	Firmicutes(85)	Clostridia(85)	Clostridiales(85)	unclassified	unclassified	unclassified
Otu000250	Bacteria(100)	Firmicutes(100)	Clostridia(100)	Clostridiales(100)	Lachnospiraceae(99)	unclassified	unclassified
Otu000251	Bacteria(100)	Firmicutes(100)	Clostridia(100)	Clostridiales(100)	Ruminococcaceae(100)	Ruminococcaceae_UCG-014(100)	unclassified
Otu000252	Bacteria(100)	Proteobacteria(100)	Betaproteobacteria(100)	Burkholderiales(100)	Comamonadaceae(100)	Schlegelella(100)	uncultured_bacterium(100)
Otu000253	Bacteria(100)	Firmicutes(100)	Clostridia(100)	Clostridiales(100)	Lachnospiraceae(100)	unclassified	unclassified
Otu000254	Bacteria(100)	Firmicutes(100)	Clostridia(100)	Clostridiales(100)	Christensenellaceae(100)	Christensenellaceae_R-7_group(100)	unclassified
Otu000255	Bacteria(100)	Firmicutes(100)	Clostridia(100)	Clostridiales(100)	Ruminococcaceae(100)	Ruminococcaceae_UCG-013(100)	unclassified
Otu000256	Bacteria(100)	Firmicutes(100)	Clostridia(100)	Clostridiales(100)	Lachnospiraceae(100)	unclassified	unclassified
Otu000257	Bacteria(100)	Firmicutes(100)	Bacilli(100)	Bacillales(100)	Paenibacillaceae(100)	Paenibacillus(100)	unclassified
Otu000258	Bacteria(100)	Firmicutes(100)	Clostridia(100)	Clostridiales(100)	Ruminococcaceae(100)	Ruminiclostridium_5(100)	uncultured_bacterium(81)
Otu000259	Bacteria(100)	Firmicutes(100)	Clostridia(100)	Clostridiales(100)	Lachnospiraceae(100)	uncultured(95)	unidentified(95)
Otu000260	Bacteria(100)	Firmicutes(100)	Clostridia(100)	Clostridiales(100)	Lachnospiraceae(100)	unclassified	unclassified
Otu000261	Bacteria(100)	Firmicutes(100)	Clostridia(100)	Clostridiales(100)	Lachnospiraceae(100)	unclassified	unclassified
Otu000262	Bacteria(100)	Firmicutes(100)	Clostridia(100)	Clostridiales(100)	Lachnospiraceae(100)	Roseburia(97)	unclassified
Otu000263	Bacteria(100)	Firmicutes(100)	Clostridia(100)	Clostridiales(100)	Ruminococcaceae(100)	Ruminococcaceae_UCG-005(100)	uncultured_Clostridiales_bacterium(98)
Otu000264	Bacteria(100)	Firmicutes(100)	Clostridia(100)	Clostridiales(100)	Lachnospiraceae(100)	Lachnospiraceae_NK4A136_group(82)	unclassified
Otu000265	Bacteria(100)	Firmicutes(100)	Clostridia(100)	Clostridiales(100)	Ruminococcaceae(100)	Ruminiclostridium_5(100)	unclassified
Otu000266	Bacteria(100)	Firmicutes(100)	Clostridia(100)	Clostridiales(100)	Lachnospiraceae(99)	unclassified	unclassified
Otu000267	Bacteria(100)	Firmicutes(100)	Clostridia(100)	Clostridiales(100)	Lachnospiraceae(100)	unclassified	unclassified
Otu000268	Bacteria(100)	Proteobacteria(100)	Gammaproteobacteria(100)	Pseudomonadales(100)	Pseudomonadaceae(100)	Pseudomonas(100)	Pseudomonas_peli(86)
Otu000269	Bacteria(100)	Firmicutes(100)	Clostridia(100)	Clostridiales(100)	Ruminococcaceae(100)	Anaerotruncus(100)	uncultured_bacterium(97)
Otu000270	Bacteria(100)	Bacteroidetes(100)	Bacteroidia(100)	Bacteroidales(100)	Bacteroidales_S24-7_group(100)	uncultured_bacterium(83)	unclassified
Otu000271	Bacteria(100)	Tenericutes(100)	Mollicutes(100)	Mollicutes_RF9(100)	unclassified	unclassified	unclassified
Otu000272	Bacteria(100)	Tenericutes(100)	Mollicutes(100)	Mollicutes_RF9(100)	uncultured_bacterium(96)	unclassified	unclassified
Otu000273	Bacteria(100)	Firmicutes(100)	Clostridia(100)	Clostridiales(100)	Lachnospiraceae(100)	Lachnospiraceae_NK4B4_group(100)	uncultured_bacterium(96)
Otu000274	Bacteria(100)	Firmicutes(100)	Clostridia(100)	Clostridiales(100)	Lachnospiraceae(100)	unclassified	unclassified
Otu000275	Bacteria(100)	Firmicutes(100)	Clostridia(100)	Clostridiales(100)	Ruminococcaceae(100)	Ruminococcaceae_UCG-005(99)	unclassified
Otu000276	Bacteria(100)	Proteobacteria(100)	Betaproteobacteria(100)	Burkholderiales(100)	Oxalobacteraceae(100)	Herbaspirillum(92)	unclassified
Otu000277	Bacteria(100)	Bacteroidetes(100)	Sphingobacteriia(100)	Sphingobacteriales(100)	Sphingobacteriaceae(100)	Pedobacter(99)	unidentified(87)
Otu000278	Bacteria(100)	Firmicutes(100)	Clostridia(100)	Clostridiales(100)	Lachnospiraceae(100)	uncultured(92)	unclassified
Otu000279	Bacteria(100)	Firmicutes(100)	Clostridia(100)	Clostridiales(100)	Lachnospiraceae(100)	unclassified	unclassified
Otu000280	Bacteria(100)	Firmicutes(100)	Clostridia(100)	Clostridiales(100)	Ruminococcaceae(100)	Anaerotruncus(100)	unidentified(97)
Otu000281	Bacteria(100)	Firmicutes(100)	Clostridia(100)	Clostridiales(100)	Lachnospiraceae(100)	unclassified	unclassified
Otu000282	Bacteria(100)	Firmicutes(100)	Clostridia(100)	Clostridiales(100)	Lachnospiraceae(100)	Roseburia(97)	uncultured_bacterium(94)
Otu000283	Bacteria(100)	Proteobacteria(100)	Betaproteobacteria(100)	Burkholderiales(100)	Alcaligenaceae(100)	Bordetella(80)	unclassified
Otu000284	Bacteria(100)	Firmicutes(100)	Clostridia(100)	Clostridiales(100)	Ruminococcaceae(100)	Ruminococcaceae_UCG-014(100)	unclassified
Otu000285	Bacteria(100)	Bacteroidetes(100)	Bacteroidia(100)	Bacteroidales(100)	Porphyromonadaceae(100)	Dysgonomonas(100)	unclassified
Otu000286	Bacteria(100)	Firmicutes(100)	Clostridia(100)	Clostridiales(100)	Lachnospiraceae(100)	Blautia(100)	Lachnospiraceae_bacterium_610(100)
Otu000287	Bacteria(100)	Firmicutes(100)	Clostridia(100)	Clostridiales(100)	Lachnospiraceae(100)	unclassified	unclassified
Otu000288	Bacteria(100)	Firmicutes(100)	Clostridia(100)	Clostridiales(100)	Ruminococcaceae(100)	Ruminococcaceae_UCG-014(100)	uncultured_rumen_bacterium(99)
Otu000289	Bacteria(100)	Firmicutes(100)	Clostridia(100)	Clostridiales(100)	Lachnospiraceae(100)	Lachnospiraceae_UCG-001(88)	unidentified(87)
Otu000290	Bacteria(100)	Firmicutes(99)	Clostridia(99)	Clostridiales(99)	Lachnospiraceae(98)	unclassified	unclassified
Otu000291	Bacteria(100)	Firmicutes(100)	Clostridia(100)	Clostridiales(100)	Lachnospiraceae(100)	unclassified	unclassified
Otu000292	Bacteria(100)	Firmicutes(100)	Clostridia(100)	Clostridiales(100)	Ruminococcaceae(100)	Ruminiclostridium_5(100)	uncultured_bacterium(83)
Otu000293	Bacteria(100)	Proteobacteria(100)	Gammaproteobacteria(100)	Xanthomonadales(100)	Xanthomonadaceae(100)	Stenotrophomonas(100)	Stenotrophomonas_acidaminiphila(100)
Otu000294	Bacteria(100)	Firmicutes(100)	Clostridia(100)	Clostridiales(100)	Lachnospiraceae(100)	Lachnospiraceae_UCG-001(100)	uncultured_Clostridiales_bacterium(86)
Otu000295	Bacteria(100)	Actinobacteria(100)	Coriobacteriia(100)	Coriobacteriales(100)	Coriobacteriaceae(100)	Enterorhabdus(100)	uncultured_bacterium(100)
Otu000296	Bacteria(100)	Actinobacteria(100)	Actinobacteria(100)	Micrococcales(100)	Microbacteriaceae(92)	unclassified	unclassified
Otu000297	Bacteria(100)	Firmicutes(100)	Clostridia(100)	Clostridiales(100)	Clostridiaceae_1(100)	Clostridium_sensu_stricto_5(95)	unclassified
Otu000298	Bacteria(100)	Firmicutes(100)	Clostridia(100)	Clostridiales(100)	Lachnospiraceae(100)	unclassified	unclassified
Otu000299	Bacteria(100)	Actinobacteria(100)	Actinobacteria(100)	Micrococcales(100)	Microbacteriaceae(100)	Leucobacter(99)	unclassified
Otu000300	Bacteria(100)	Firmicutes(100)	Clostridia(100)	Clostridiales(100)	Clostridiales_vadinBB60_group(100)	unclassified	unclassified
Otu000301	Bacteria(100)	Firmicutes(100)	Clostridia(100)	Clostridiales(100)	Ruminococcaceae(100)	Ruminococcaceae_UCG-014(100)	unclassified
Otu000302	Bacteria(100)	Firmicutes(100)	Clostridia(100)	Clostridiales(100)	Lachnospiraceae(100)	uncultured(99)	Clostridium_sp._Culture-54(99)
Otu000303	Bacteria(100)	Firmicutes(100)	Clostridia(100)	Clostridiales(100)	Lachnospiraceae(100)	uncultured(98)	unclassified
Otu000304	Bacteria(100)	Actinobacteria(100)	Coriobacteriia(100)	Coriobacteriales(100)	Coriobacteriaceae(100)	Enterorhabdus(100)	uncultured_bacterium(100)
Otu000305	Bacteria(100)	Firmicutes(100)	Erysipelotrichia(100)	Erysipelotrichales(100)	Erysipelotrichaceae(100)	uncultured(97)	uncultured_bacterium(97)
Otu000306	Bacteria(100)	Firmicutes(100)	Clostridia(100)	Clostridiales(100)	Clostridiales_vadinBB60_group(96)	uncultured_bacterium(96)	unclassified
Otu000307	Bacteria(100)	Proteobacteria(100)	Betaproteobacteria(100)	Neisseriales(100)	Neisseriaceae(100)	Microvirgula(100)	Microvirgula_aerodenitrificans(100)
Otu000308	Bacteria(100)	Firmicutes(100)	Erysipelotrichia(100)	Erysipelotrichales(100)	Erysipelotrichaceae(100)	Erysipelatoclostridium(81)	unclassified
Otu000309	Bacteria(100)	Proteobacteria(100)	Gammaproteobacteria(100)	Enterobacteriales(100)	Enterobacteriaceae(100)	Hafnia(96)	unclassified
Otu000310	Bacteria(100)	Firmicutes(100)	Clostridia(100)	Clostridiales(100)	Ruminococcaceae(100)	unclassified	unclassified
Otu000311	Bacteria(100)	Firmicutes(100)	Clostridia(100)	Clostridiales(100)	Lachnospiraceae(100)	Lachnospiraceae_NK4A136_group(97)	unclassified
Otu000312	Bacteria(100)	Firmicutes(100)	Clostridia(100)	Clostridiales(100)	Clostridiaceae_1(100)	Clostridium_sensu_stricto_9(83)	unclassified
Otu000313	Bacteria(100)	Firmicutes(100)	Clostridia(100)	Clostridiales(100)	Lachnospiraceae(100)	unclassified	unclassified
Otu000314	Bacteria(100)	Firmicutes(100)	Clostridia(100)	Clostridiales(100)	Clostridiaceae_2(100)	Alkaliphilus(100)	Alkaliphilus_oremlandii_OhILAs(98)
Otu000315	Bacteria(100)	Firmicutes(98)	Clostridia(97)	Clostridiales(97)	Lachnospiraceae(96)	unclassified	unclassified
Otu000316	Bacteria(100)	Firmicutes(100)	Clostridia(100)	Clostridiales(100)	Ruminococcaceae(100)	Ruminiclostridium(94)	uncultured_bacterium(89)
Otu000317	Bacteria(100)	Firmicutes(100)	Clostridia(100)	Clostridiales(100)	Ruminococcaceae(100)	Anaerotruncus(100)	uncultured_bacterium(100)
Otu000318	Bacteria(100)	Firmicutes(100)	Clostridia(100)	Clostridiales(100)	Lachnospiraceae(100)	unclassified	unclassified
Otu000319	Bacteria(100)	Actinobacteria(100)	Actinobacteria(100)	Corynebacteriales(100)	Corynebacteriaceae(100)	Corynebacterium(94)	unclassified
Otu000320	Bacteria(100)	Tenericutes(100)	Mollicutes(100)	Mollicutes_RF9(100)	unclassified	unclassified	unclassified
Otu000321	Bacteria(100)	Firmicutes(100)	Clostridia(100)	Clostridiales(100)	Clostridiales_vadinBB60_group(100)	unclassified	unclassified
Otu000322	Bacteria(100)	Actinobacteria(100)	Coriobacteriia(100)	Coriobacteriales(100)	Coriobacteriaceae(100)	unclassified	unclassified
Otu000323	Bacteria(100)	Firmicutes(100)	Clostridia(100)	Clostridiales(100)	Ruminococcaceae(100)	unclassified	unclassified
Otu000324	Bacteria(100)	Firmicutes(100)	Clostridia(100)	Clostridiales(100)	Clostridiales_vadinBB60_group(100)	unidentified(94)	unclassified
Otu000325	Bacteria(100)	Firmicutes(100)	Clostridia(100)	Clostridiales(100)	Lachnospiraceae(99)	Tyzzerella_3(99)	uncultured_bacterium(94)
Otu000326	Bacteria(100)	Actinobacteria(100)	Coriobacteriia(100)	Coriobacteriales(100)	Coriobacteriaceae(100)	Enterorhabdus(100)	uncultured_bacterium(100)
Otu000327	Bacteria(100)	Firmicutes(100)	Bacilli(100)	Bacillales(100)	Paenibacillaceae(100)	Paenibacillus(100)	unclassified
Otu000328	Bacteria(100)	Firmicutes(100)	Bacilli(100)	Bacillales(100)	Paenibacillaceae(100)	Paenibacillus(100)	Paenibacillus_glucanolyticus(89)
Otu000329	Bacteria(100)	Firmicutes(100)	Clostridia(100)	Clostridiales(100)	Ruminococcaceae(100)	Ruminiclostridium_6(100)	uncultured_bacterium(88)
Otu000330	Bacteria(100)	Bacteroidetes(100)	Sphingobacteriia(100)	Sphingobacteriales(100)	Chitinophagaceae(100)	unclassified	unclassified
Otu000331	Bacteria(100)	Firmicutes(100)	Clostridia(100)	Clostridiales(100)	Lachnospiraceae(99)	unclassified	unclassified
Otu000332	Bacteria(100)	Firmicutes(98)	Clostridia(98)	Clostridiales(98)	Lachnospiraceae(98)	unclassified	unclassified
Otu000333	Bacteria(100)	Firmicutes(100)	Clostridia(100)	Clostridiales(100)	Ruminococcaceae(100)	Anaerotruncus(97)	unclassified
Otu000334	Bacteria(100)	Proteobacteria(100)	Alphaproteobacteria(100)	Rhizobiales(100)	Rhizobiaceae(97)	Rhizobium(95)	unclassified
Otu000335	Bacteria(100)	Bacteroidetes(100)	Bacteroidia(100)	Bacteroidales(100)	Bacteroidales_S24-7_group(100)	unclassified	unclassified
Otu000336	Bacteria(100)	Bacteroidetes(100)	Sphingobacteriia(100)	Sphingobacteriales(100)	Sphingobacteriaceae(100)	Sphingobacterium(100)	Sphingobacterium_spiritivorum(100)
Otu000337	Bacteria(100)	Firmicutes(100)	Bacilli(100)	Bacillales(100)	Planococcaceae(97)	Lysinibacillus(93)	Lysinibacillus_xylanilyticus(90)
Otu000338	Bacteria(100)	Firmicutes(100)	Clostridia(100)	Clostridiales(100)	Ruminococcaceae(100)	Anaerotruncus(98)	uncultured_bacterium(94)
Otu000339	Bacteria(100)	Bacteroidetes(100)	Bacteroidia(100)	Bacteroidales(100)	Bacteroidaceae(100)	Bacteroides(100)	uncultured_Bacteroides_sp.(96)
Otu000340	Bacteria(100)	Proteobacteria(100)	Gammaproteobacteria(100)	Legionellales(100)	Legionellaceae(100)	Legionella(100)	Legionella_lytica(83)
Otu000341	Bacteria(100)	Firmicutes(100)	Clostridia(100)	Clostridiales(100)	Clostridiales_vadinBB60_group(100)	uncultured_bacterium(97)	unclassified
Otu000342	Bacteria(100)	Bacteroidetes(100)	Bacteroidia(100)	Bacteroidales(100)	Bacteroidaceae(100)	Bacteroides(100)	unclassified
Otu000343	Bacteria(100)	Firmicutes(100)	Clostridia(100)	Clostridiales(100)	Lachnospiraceae(100)	Lachnospiraceae_NK4A136_group(100)	unclassified
Otu000344	Bacteria(100)	Bacteroidetes(100)	Bacteroidia(100)	Bacteroidales(100)	Bacteroidales_S24-7_group(100)	uncultured_bacterium(83)	unclassified
Otu000345	Bacteria(100)	Firmicutes(99)	Clostridia(99)	Clostridiales(99)	Ruminococcaceae(99)	unclassified	unclassified
Otu000346	Bacteria(100)	Proteobacteria(100)	Gammaproteobacteria(100)	Xanthomonadales(100)	Xanthomonadales_Incertae_Sedis(100)	Acidibacter(100)	uncultured_Steroidobacter_sp.(83)
Otu000347	Bacteria(100)	Tenericutes(100)	Mollicutes(100)	Mollicutes_RF9(100)	unclassified	unclassified	unclassified
Otu000348	Bacteria(100)	Firmicutes(100)	Clostridia(100)	Clostridiales(100)	Family_XIII(100)	[Eubacterium]_brachy_group(100)	uncultured_bacterium(100)
Otu000349	Bacteria(100)	Firmicutes(100)	Clostridia(100)	Clostridiales(100)	Ruminococcaceae(100)	unclassified	unclassified
Otu000350	Bacteria(100)	Firmicutes(100)	Erysipelotrichia(100)	Erysipelotrichales(100)	Erysipelotrichaceae(100)	uncultured(98)	uncultured_bacterium(98)
Otu000351	Bacteria(100)	Firmicutes(100)	Clostridia(100)	Clostridiales(100)	Lachnospiraceae(100)	Lachnospiraceae_FCS020_group(91)	unclassified
Otu000352	Bacteria(100)	Firmicutes(100)	Clostridia(100)	Clostridiales(100)	Family_XIII(100)	Family_XIII_AD3011_group(95)	unclassified
Otu000353	Bacteria(100)	Firmicutes(100)	Clostridia(100)	Clostridiales(100)	Lachnospiraceae(100)	unclassified	unclassified
Otu000354	Bacteria(100)	Proteobacteria(100)	Betaproteobacteria(100)	Burkholderiales(100)	Burkholderiaceae(100)	Burkholderia(100)	unclassified
Otu000355	Bacteria(100)	Firmicutes(100)	Clostridia(100)	Clostridiales(100)	Ruminococcaceae(100)	Ruminococcaceae_UCG-014(100)	unidentified(100)
Otu000356	Bacteria(100)	Tenericutes(100)	Mollicutes(100)	Mollicutes_RF9(100)	unclassified	unclassified	unclassified
Otu000357	Bacteria(100)	Firmicutes(99)	Clostridia(98)	Clostridiales(98)	Lachnospiraceae(98)	unclassified	unclassified
Otu000358	Bacteria(100)	Firmicutes(99)	Clostridia(99)	Clostridiales(99)	Clostridiales_vadinBB60_group(98)	unclassified	unclassified
Otu000359	Bacteria(100)	Firmicutes(100)	Bacilli(100)	Bacillales(100)	Paenibacillaceae(100)	Paenibacillus(97)	unclassified
Otu000360	Bacteria(100)	Firmicutes(100)	Clostridia(100)	Clostridiales(100)	Lachnospiraceae(100)	unclassified	unclassified
Otu000361	Bacteria(100)	unclassified	unclassified	unclassified	unclassified	unclassified	unclassified
Otu000362	Bacteria(100)	Firmicutes(100)	Clostridia(100)	Clostridiales(100)	Lachnospiraceae(100)	Lachnospiraceae_UCG-001(80)	unclassified
Otu000363	Bacteria(100)	Firmicutes(100)	Clostridia(100)	Clostridiales(100)	Lachnospiraceae(100)	unclassified	unclassified
Otu000364	Bacteria(100)	Firmicutes(100)	Clostridia(100)	Clostridiales(100)	Ruminococcaceae(98)	Ruminococcaceae_UCG-013(90)	unclassified
Otu000365	Bacteria(100)	Firmicutes(100)	Clostridia(100)	Clostridiales(100)	Ruminococcaceae(100)	unclassified	unclassified
Otu000366	Bacteria(100)	Firmicutes(100)	Clostridia(100)	Clostridiales(100)	Ruminococcaceae(100)	unclassified	unclassified
Otu000367	Bacteria(100)	Firmicutes(100)	Bacilli(100)	Bacillales(100)	Paenibacillaceae(100)	Paenibacillus(100)	Paenibacillus_humicus(100)
Otu000368	Bacteria(100)	Proteobacteria(100)	Alphaproteobacteria(100)	Rhizobiales(100)	Methylobacteriaceae(100)	Methylobacterium(100)	unclassified
Otu000369	Bacteria(100)	Firmicutes(100)	Bacilli(100)	Bacillales(100)	Planococcaceae(96)	Sporosarcina(95)	Sporosarcina_globispora(86)
Otu000370	Bacteria(100)	Firmicutes(100)	Clostridia(100)	Clostridiales(100)	Peptococcaceae(83)	unclassified	unclassified
Otu000371	Bacteria(100)	Firmicutes(100)	Erysipelotrichia(100)	Erysipelotrichales(100)	Erysipelotrichaceae(100)	uncultured_bacterium(99)	unclassified
Otu000372	Bacteria(100)	Firmicutes(100)	Bacilli(100)	Lactobacillales(99)	Carnobacteriaceae(97)	Carnobacterium(97)	Carnobacterium_maltaromaticum(97)
Otu000373	Bacteria(100)	Firmicutes(100)	Clostridia(100)	Clostridiales(100)	Ruminococcaceae(100)	Ruminococcaceae_UCG-014(100)	unclassified
Otu000374	Bacteria(100)	Firmicutes(100)	Clostridia(100)	Clostridiales(100)	Lachnospiraceae(100)	Lachnospiraceae_NK4A136_group(94)	unidentified(94)
Otu000375	Bacteria(100)	Firmicutes(100)	Erysipelotrichia(100)	Erysipelotrichales(100)	Erysipelotrichaceae(100)	uncultured(93)	uncultured_bacterium(93)
Otu000376	Bacteria(100)	Firmicutes(100)	Clostridia(100)	Clostridiales(100)	Lachnospiraceae(100)	unclassified	unclassified
Otu000377	Bacteria(100)	Firmicutes(100)	Clostridia(100)	Clostridiales(100)	Lachnospiraceae(100)	Coprococcus_1(94)	uncultured_bacterium(91)
Otu000378	Bacteria(100)	Firmicutes(99)	Clostridia(97)	Clostridiales(97)	Clostridiales_vadinBB60_group(82)	unclassified	unclassified
Otu000379	Bacteria(100)	Firmicutes(100)	Clostridia(100)	Clostridiales(100)	Lachnospiraceae(100)	unclassified	unclassified
Otu000380	Bacteria(100)	Firmicutes(94)	Clostridia(89)	Clostridiales(88)	unclassified	unclassified	unclassified
Otu000381	Bacteria(100)	Firmicutes(100)	Clostridia(100)	Clostridiales(100)	Ruminococcaceae(100)	unclassified	unclassified
Otu000382	Bacteria(100)	Firmicutes(99)	Clostridia(92)	Clostridiales(91)	unclassified	unclassified	unclassified
Otu000383	Bacteria(100)	Firmicutes(99)	Clostridia(99)	Clostridiales(99)	Ruminococcaceae(99)	Ruminococcaceae_UCG-010(99)	uncultured_bacterium(82)
Otu000384	Bacteria(100)	Firmicutes(100)	Clostridia(100)	Clostridiales(100)	Lachnospiraceae(100)	unclassified	unclassified
Otu000385	Bacteria(100)	Bacteroidetes(100)	Bacteroidia(100)	Bacteroidales(100)	Bacteroidaceae(100)	Bacteroides(100)	Bacteroides_acidifaciens(98)
Otu000386	Bacteria(100)	Firmicutes(100)	Negativicutes(100)	Selenomonadales(100)	Veillonellaceae(100)	Selenomonas(92)	Selenomonas_lacticifex(92)
Otu000387	Bacteria(100)	Proteobacteria(100)	Alphaproteobacteria(100)	Rhizobiales(100)	Brucellaceae(100)	Pseudochrobactrum(99)	Pseudochrobactrum_saccharolyticum(99)
Otu000388	Bacteria(100)	Proteobacteria(100)	Gammaproteobacteria(100)	Alteromonadales(100)	Shewanellaceae(100)	Shewanella(100)	Shewanella_putrefaciens(86)
Otu000389	Bacteria(100)	Firmicutes(100)	Clostridia(100)	Clostridiales(100)	Ruminococcaceae(100)	Ruminococcaceae_UCG-014(100)	unclassified
Otu000390	Bacteria(100)	Firmicutes(100)	Clostridia(100)	Clostridiales(100)	Lachnospiraceae(100)	Coprococcus_1(100)	unclassified
Otu000391	Bacteria(100)	Firmicutes(100)	Clostridia(100)	Clostridiales(100)	Lachnospiraceae(100)	Lachnospiraceae_NK4A136_group(90)	unclassified
Otu000392	Bacteria(100)	Firmicutes(100)	Clostridia(100)	Clostridiales(100)	Ruminococcaceae(100)	Anaerotruncus(100)	uncultured_bacterium(99)
Otu000393	Bacteria(100)	Firmicutes(98)	Clostridia(98)	Clostridiales(98)	unclassified	unclassified	unclassified
Otu000394	Bacteria(100)	Firmicutes(100)	Clostridia(100)	Clostridiales(100)	Ruminococcaceae(100)	Ruminococcaceae_UCG-005(93)	unclassified
Otu000395	Bacteria(100)	Firmicutes(100)	Clostridia(100)	Clostridiales(100)	Clostridiaceae_1(100)	Clostridium_sensu_stricto_18(100)	unclassified
Otu000396	Bacteria(100)	Firmicutes(100)	Clostridia(100)	Clostridiales(100)	Clostridiaceae_1(100)	Clostridium_sensu_stricto_1(100)	Clostridium_perfringens_NCTC_8239(89)
Otu000397	Bacteria(100)	Bacteroidetes(100)	Bacteroidia(100)	Bacteroidales(100)	Porphyromonadaceae(100)	Butyricimonas(100)	uncultured_organism(99)
Otu000398	Bacteria(100)	Firmicutes(100)	Clostridia(100)	Clostridiales(100)	Lachnospiraceae(100)	unidentified(99)	unclassified
Otu000399	Bacteria(100)	Firmicutes(100)	Clostridia(100)	Clostridiales(100)	Lachnospiraceae(100)	unclassified	unclassified
Otu000400	Bacteria(100)	Firmicutes(100)	Clostridia(100)	Clostridiales(100)	Lachnospiraceae(100)	unclassified	unclassified
Otu000401	Bacteria(100)	Firmicutes(100)	Clostridia(100)	Clostridiales(100)	Lachnospiraceae(100)	unclassified	unclassified
Otu000402	Bacteria(100)	Firmicutes(97)	Erysipelotrichia(95)	Erysipelotrichales(95)	Erysipelotrichaceae(95)	unclassified	unclassified
Otu000403	Bacteria(100)	Firmicutes(100)	Clostridia(100)	Clostridiales(100)	Lachnospiraceae(100)	unclassified	unclassified
Otu000404	Bacteria(100)	Firmicutes(100)	Clostridia(100)	Clostridiales(100)	Peptostreptococcaceae(100)	Peptoclostridium(100)	Clostridium_sp._CYP11(97)
Otu000405	Bacteria(100)	Firmicutes(100)	Clostridia(100)	Clostridiales(100)	Lachnospiraceae(100)	unclassified	unclassified
Otu000406	Bacteria(100)	Bacteroidetes(100)	Flavobacteriia(100)	Flavobacteriales(100)	Flavobacteriaceae(100)	Myroides(100)	unclassified
Otu000407	Bacteria(100)	Firmicutes(100)	Clostridia(100)	Clostridiales(100)	Lachnospiraceae(100)	Roseburia(100)	Eubacterium_sp._14-2(100)
Otu000408	Bacteria(100)	Firmicutes(100)	Clostridia(100)	Clostridiales(100)	Lachnospiraceae(100)	Lachnospiraceae_NK4A136_group(97)	unidentified(95)
Otu000409	Bacteria(100)	Proteobacteria(100)	Alphaproteobacteria(100)	Sphingomonadales(100)	Sphingomonadaceae(100)	Novosphingobium(97)	Novosphingobium_resinovorum(80)
Otu000410	Bacteria(100)	Firmicutes(96)	Clostridia(95)	Clostridiales(95)	unclassified	unclassified	unclassified
Otu000411	Bacteria(100)	Firmicutes(100)	Clostridia(100)	Clostridiales(100)	Lachnospiraceae(100)	unclassified	unclassified
Otu000412	Bacteria(100)	Proteobacteria(100)	Alphaproteobacteria(100)	Rhizobiales(100)	Phyllobacteriaceae(94)	unclassified	unclassified
Otu000413	Bacteria(100)	Tenericutes(100)	Mollicutes(100)	Mollicutes_RF9(100)	unclassified	unclassified	unclassified
Otu000414	Bacteria(100)	Proteobacteria(100)	Alphaproteobacteria(100)	Rickettsiales(100)	Mitochondria(100)	unclassified	unclassified
Otu000415	Bacteria(100)	Firmicutes(100)	Clostridia(100)	Clostridiales(100)	Lachnospiraceae(100)	Lachnospiraceae_NK4A136_group(91)	unclassified
Otu000416	Bacteria(100)	Actinobacteria(100)	Actinobacteria(100)	Micrococcales(100)	Microbacteriaceae(100)	Frondihabitans(89)	Frondihabitans_sucicola(89)
Otu000417	Bacteria(100)	Firmicutes(100)	Clostridia(100)	Clostridiales(100)	Ruminococcaceae(100)	unclassified	unclassified
Otu000418	Bacteria(100)	Firmicutes(100)	Bacilli(100)	Bacillales(100)	Family_XII(99)	Exiguobacterium(99)	Exiguobacterium_sp._MH3(85)
Otu000419	Bacteria(100)	Firmicutes(100)	Clostridia(100)	Clostridiales(100)	Lachnospiraceae(100)	unclassified	unclassified
Otu000420	Bacteria(100)	Bacteroidetes(100)	Bacteroidia(100)	Bacteroidales(100)	Bacteroidales_S24-7_group(100)	uncultured_Bacteroidales_bacterium(100)	unclassified
Otu000421	Bacteria(100)	Firmicutes(97)	Clostridia(97)	Clostridiales(97)	Lachnospiraceae(97)	unclassified	unclassified
Otu000422	Bacteria(100)	Proteobacteria(100)	Betaproteobacteria(100)	Burkholderiales(100)	Burkholderiaceae(100)	Polynucleobacter(100)	Polynucleobacter_necessarius_subsp._asymbioticus(100)
Otu000423	Bacteria(100)	Tenericutes(100)	Mollicutes(100)	Mollicutes_RF9(100)	unclassified	unclassified	unclassified
Otu000424	Bacteria(100)	Firmicutes(100)	Clostridia(100)	Clostridiales(100)	Family_XI(100)	Finegoldia(100)	uncultured_bacterium(100)
Otu000425	Bacteria(100)	Firmicutes(100)	Clostridia(100)	Clostridiales(100)	Family_XIII(100)	[Eubacterium]_brachy_group(98)	uncultured_bacterium(98)
Otu000426	Bacteria(100)	Firmicutes(95)	Clostridia(94)	Clostridiales(93)	unclassified	unclassified	unclassified
Otu000427	Bacteria(100)	Proteobacteria(100)	Betaproteobacteria(100)	Rhodocyclales(100)	Rhodocyclaceae(100)	unclassified	unclassified
Otu000428	Bacteria(100)	Firmicutes(100)	Bacilli(100)	Bacillales(100)	Paenibacillaceae(100)	Brevibacillus(100)	unclassified
Otu000429	Bacteria(100)	Actinobacteria(100)	Coriobacteriia(100)	Coriobacteriales(100)	Coriobacteriaceae(100)	Enterorhabdus(95)	uncultured_bacterium(95)
Otu000430	Bacteria(100)	Proteobacteria(100)	Gammaproteobacteria(100)	Pseudomonadales(100)	Pseudomonadaceae(100)	Pseudomonas(99)	unclassified
Otu000431	Bacteria(100)	Firmicutes(100)	Clostridia(100)	Clostridiales(100)	Family_XIII(100)	unclassified	unclassified
Otu000432	Bacteria(100)	Firmicutes(90)	Clostridia(88)	Clostridiales(88)	unclassified	unclassified	unclassified
Otu000433	Bacteria(100)	Bacteroidetes(100)	Bacteroidia(100)	Bacteroidales(100)	Prevotellaceae(100)	Prevotella_9(100)	Prevotella_paludivivens(100)
Otu000434	Bacteria(100)	Bacteroidetes(100)	Sphingobacteriia(100)	Sphingobacteriales(100)	Sphingobacteriaceae(100)	Sphingobacterium(100)	Sphingobacterium_multivorum(100)
Otu000435	Bacteria(100)	Firmicutes(100)	Clostridia(100)	Clostridiales(100)	Lachnospiraceae(100)	Lachnospiraceae_UCG-006(84)	uncultured_bacterium(84)
Otu000436	Bacteria(100)	Bacteroidetes(100)	Bacteroidia(100)	Bacteroidales(100)	Bacteroidales_S24-7_group(100)	uncultured_bacterium(96)	unclassified
Otu000437	Bacteria(100)	Proteobacteria(100)	Alphaproteobacteria(100)	Rhizobiales(100)	Bradyrhizobiaceae(100)	Bosea(100)	unclassified
Otu000438	Bacteria(100)	Bacteroidetes(100)	Flavobacteriia(100)	Flavobacteriales(100)	Flavobacteriaceae(100)	Chryseobacterium(100)	unclassified
Otu000439	Bacteria(100)	Firmicutes(88)	Clostridia(87)	Clostridiales(87)	Lachnospiraceae(83)	unclassified	unclassified
Otu000440	Bacteria(100)	Bacteroidetes(100)	Flavobacteriia(100)	Flavobacteriales(100)	Flavobacteriaceae(100)	Chryseobacterium(100)	Chryseobacterium_hispalense_DSM_25574(94)
Otu000441	Bacteria(100)	Proteobacteria(100)	Alphaproteobacteria(100)	Rhizobiales(100)	Brucellaceae(97)	Ochrobactrum(94)	unclassified
Otu000442	Bacteria(100)	Firmicutes(100)	Clostridia(100)	Clostridiales(100)	Clostridiaceae_2(100)	Alkaliphilus(100)	uncultured_Clostridiales_bacterium(100)
Otu000443	Bacteria(100)	Firmicutes(100)	Clostridia(100)	Clostridiales(100)	Christensenellaceae(100)	uncultured(100)	unidentified(100)
Otu000444	Bacteria(100)	Proteobacteria(100)	Betaproteobacteria(100)	Hydrogenophilales(100)	Hydrogenophilaceae(100)	Tepidiphilus(100)	uncultured_bacterium(98)
Otu000445	Bacteria(100)	Proteobacteria(100)	Gammaproteobacteria(100)	Xanthomonadales(100)	Xanthomonadaceae(100)	Rhodanobacter(100)	uncultured_Rhodanobacter_sp.(96)
Otu000446	Bacteria(100)	Firmicutes(100)	Clostridia(100)	Clostridiales(100)	Ruminococcaceae(93)	Ruminococcaceae_UCG-014(93)	unclassified
Otu000447	Bacteria(100)	Tenericutes(100)	Mollicutes(100)	Mollicutes_RF9(100)	unclassified	unclassified	unclassified
Otu000448	Bacteria(100)	Firmicutes(100)	Erysipelotrichia(100)	Erysipelotrichales(100)	Erysipelotrichaceae(100)	Turicibacter(100)	uncultured_bacterium(100)
Otu000449	Bacteria(100)	Firmicutes(100)	Bacilli(100)	Lactobacillales(100)	Lactobacillaceae(100)	Lactobacillus(100)	unclassified
Otu000450	Bacteria(100)	Firmicutes(100)	Clostridia(100)	Clostridiales(100)	Ruminococcaceae(100)	Anaerotruncus(97)	uncultured_bacterium(95)
Otu000451	Bacteria(100)	Tenericutes(99)	Mollicutes(99)	Mollicutes_RF9(98)	uncultured_bacterium(89)	unclassified	unclassified
Otu000452	Bacteria(100)	Firmicutes(100)	Clostridia(100)	Clostridiales(100)	Lachnospiraceae(100)	unclassified	unclassified
Otu000453	Bacteria(100)	Firmicutes(100)	Clostridia(100)	Clostridiales(100)	Lachnospiraceae(99)	unclassified	unclassified
Otu000454	Bacteria(100)	Bacteroidetes(100)	Sphingobacteriia(100)	Sphingobacteriales(100)	Sphingobacteriaceae(100)	Pedobacter(100)	uncultured_Pedobacter_sp.(86)
Otu000455	Bacteria(100)	Firmicutes(100)	Clostridia(100)	Clostridiales(100)	Lachnospiraceae(100)	unclassified	unclassified
Otu000456	Bacteria(100)	Proteobacteria(100)	Alphaproteobacteria(100)	Sphingomonadales(100)	Sphingomonadaceae(100)	Blastomonas(100)	Blastomonas_natatoria(92)
Otu000457	Bacteria(100)	Firmicutes(100)	Clostridia(100)	Clostridiales(100)	Lachnospiraceae(100)	unclassified	unclassified
Otu000458	Bacteria(100)	Bacteroidetes(100)	Bacteroidia(100)	Bacteroidales(100)	Bacteroidales_S24-7_group(99)	uncultured_bacterium(84)	unclassified
Otu000459	Bacteria(100)	Firmicutes(100)	Clostridia(100)	Clostridiales(100)	Peptostreptococcaceae(99)	unclassified	unclassified
Otu000460	Bacteria(100)	Actinobacteria(100)	Coriobacteriia(100)	Coriobacteriales(100)	Coriobacteriaceae(100)	Enterorhabdus(99)	uncultured_bacterium(99)
Otu000461	Bacteria(100)	Firmicutes(100)	Clostridia(100)	Clostridiales(100)	Lachnospiraceae(100)	Lachnospiraceae_NK4A136_group(90)	uncultured_Clostridiales_bacterium(85)
Otu000462	Bacteria(100)	Firmicutes(100)	Clostridia(100)	Clostridiales(100)	Lachnospiraceae(100)	unclassified	unclassified
Otu000463	Bacteria(100)	Proteobacteria(100)	Gammaproteobacteria(100)	Pasteurellales(100)	Pasteurellaceae(100)	unclassified	unclassified
Otu000464	Bacteria(100)	Proteobacteria(100)	Gammaproteobacteria(100)	Pseudomonadales(100)	Moraxellaceae(100)	Moraxella(100)	Moraxella_osloensis(100)
Otu000465	Bacteria(100)	Firmicutes(100)	Clostridia(100)	Clostridiales(100)	Ruminococcaceae(100)	Ruminococcaceae_UCG-013(100)	uncultured_organism(100)
Otu000466	Bacteria(100)	Tenericutes(100)	Mollicutes(100)	Mollicutes_RF9(100)	unclassified	unclassified	unclassified
Otu000467	Bacteria(100)	Firmicutes(100)	Clostridia(100)	Clostridiales(100)	Ruminococcaceae(100)	Anaerotruncus(96)	unclassified
Otu000468	Bacteria(100)	Firmicutes(100)	Erysipelotrichia(100)	Erysipelotrichales(100)	Erysipelotrichaceae(100)	Erysipelatoclostridium(100)	unidentified(88)
Otu000469	Bacteria(100)	Firmicutes(100)	Clostridia(100)	Clostridiales(100)	Clostridiaceae_1(100)	Clostridium_sensu_stricto_1(100)	Clostridium_baratii_str._Sullivan(100)
Otu000470	Bacteria(100)	Firmicutes(100)	Clostridia(100)	Clostridiales(100)	Family_XIII(100)	Family_XIII_AD3011_group(91)	unidentified(87)
Otu000471	Bacteria(100)	Firmicutes(100)	Clostridia(100)	Clostridiales(100)	Ruminococcaceae(100)	Ruminiclostridium_5(100)	uncultured_Clostridiales_bacterium(85)
Otu000472	Bacteria(100)	Firmicutes(100)	Clostridia(100)	Clostridiales(100)	Ruminococcaceae(100)	Anaerotruncus(100)	uncultured_bacterium(98)
Otu000473	Bacteria(100)	Proteobacteria(100)	Gammaproteobacteria(100)	Enterobacteriales(100)	Enterobacteriaceae(100)	Proteus(100)	unclassified
Otu000474	Bacteria(100)	Firmicutes(100)	Clostridia(100)	Clostridiales(100)	Family_XIII(100)	Family_XIII_AD3011_group(100)	uncultured_bacterium(86)
Otu000475	Bacteria(100)	Actinobacteria(100)	Actinobacteria(100)	Corynebacteriales(100)	Nocardiaceae(100)	Rhodococcus(100)	Rhodococcus_erythropolis(100)
Otu000476	Bacteria(100)	Firmicutes(100)	Clostridia(100)	Clostridiales(100)	Lachnospiraceae(100)	unclassified	unclassified
Otu000477	Bacteria(100)	Firmicutes(100)	Clostridia(100)	Clostridiales(100)	Lachnospiraceae(100)	unclassified	unclassified
Otu000478	Bacteria(100)	Firmicutes(100)	Clostridia(100)	Clostridiales(100)	Ruminococcaceae(100)	Ruminococcaceae_NK4A214_group(99)	unclassified
Otu000479	Bacteria(100)	Proteobacteria(100)	Betaproteobacteria(100)	Burkholderiales(100)	Alcaligenaceae(100)	Paenalcaligenes(98)	uncultured_bacterium(97)
Otu000480	Bacteria(100)	Actinobacteria(96)	Coriobacteriia(96)	Coriobacteriales(96)	Coriobacteriaceae(96)	unclassified	unclassified
Otu000481	Bacteria(100)	Bacteroidetes(100)	Flavobacteriia(100)	Flavobacteriales(100)	Flavobacteriaceae(100)	Elizabethkingia(100)	Elizabethkingia_meningoseptica(100)
Otu000482	Bacteria(100)	Tenericutes(100)	Mollicutes(100)	Mollicutes_RF9(100)	unclassified	unclassified	unclassified
Otu000483	Bacteria(100)	Tenericutes(100)	Mollicutes(100)	Mollicutes_RF9(100)	unclassified	unclassified	unclassified
Otu000484	Bacteria(100)	Firmicutes(100)	Clostridia(100)	Clostridiales(100)	Lachnospiraceae(100)	Lachnospiraceae_UCG-010(100)	uncultured_bacterium(100)
Otu000485	Bacteria(100)	Firmicutes(99)	Clostridia(99)	Clostridiales(99)	Ruminococcaceae(86)	Ruminococcaceae_UCG-014(86)	unclassified
Otu000486	Bacteria(100)	Proteobacteria(100)	Alphaproteobacteria(100)	Rhizobiales(100)	Brucellaceae(100)	Pseudochrobactrum(98)	uncultured_bacterium(98)
Otu000487	Bacteria(100)	Proteobacteria(100)	Gammaproteobacteria(100)	Xanthomonadales(100)	Xanthomonadaceae(100)	Pseudoxanthomonas(98)	Pseudoxanthomonas_taiwanensis(92)
Otu000488	Bacteria(100)	Tenericutes(100)	Mollicutes(100)	Anaeroplasmatales(100)	Anaeroplasmataceae(100)	Anaeroplasma(100)	uncultured_bacterium(100)
Otu000489	Bacteria(100)	Firmicutes(100)	Bacilli(100)	Bacillales(100)	Bacillaceae(100)	Geomicrobium(97)	unclassified
Otu000490	Bacteria(100)	Firmicutes(100)	Clostridia(100)	Clostridiales(100)	Lachnospiraceae(100)	Lachnospiraceae_NK4A136_group(84)	unclassified
Otu000491	Bacteria(100)	Proteobacteria(100)	Gammaproteobacteria(100)	Pseudomonadales(100)	Pseudomonadaceae(100)	Pseudomonas(100)	Pseudomonas_citronellolis(99)
Otu000492	Bacteria(100)	Firmicutes(100)	Clostridia(100)	Clostridiales(100)	Lachnospiraceae(100)	uncultured(80)	unclassified
Otu000493	Bacteria(100)	Firmicutes(100)	Clostridia(100)	Clostridiales(100)	Lachnospiraceae(100)	unclassified	unclassified
Otu000494	Bacteria(100)	Firmicutes(100)	Bacilli(100)	Bacillales(100)	Paenibacillaceae(100)	Paenibacillus(100)	unclassified
Otu000495	Bacteria(100)	Firmicutes(100)	Clostridia(100)	Clostridiales(100)	Clostridiales_vadinBB60_group(100)	uncultured_bacterium(96)	unclassified
Otu000496	Bacteria(100)	Proteobacteria(100)	Gammaproteobacteria(100)	Pseudomonadales(100)	Pseudomonadaceae(100)	Pseudomonas(100)	unclassified
Otu000497	Bacteria(100)	Firmicutes(100)	Clostridia(100)	Clostridiales(100)	Ruminococcaceae(100)	Ruminococcaceae_UCG-014(100)	unclassified
Otu000498	Bacteria(100)	Bacteroidetes(100)	Sphingobacteriia(100)	Sphingobacteriales(100)	Sphingobacteriaceae(100)	Sphingobacterium(100)	unclassified
Otu000499	Bacteria(100)	Firmicutes(100)	Bacilli(100)	Bacillales(100)	Paenibacillaceae(100)	Paenibacillus(100)	unclassified
Otu000500	Bacteria(100)	Firmicutes(100)	Clostridia(100)	Clostridiales(100)	Lachnospiraceae(100)	unclassified	unclassified
Otu000501	Bacteria(100)	Firmicutes(100)	Clostridia(100)	Clostridiales(100)	Lachnospiraceae(100)	unclassified	unclassified
Otu000502	Bacteria(100)	Actinobacteria(100)	Actinobacteria(100)	Micrococcales(100)	Micrococcaceae(100)	Arthrobacter(100)	Arthrobacter_oxydans(100)
Otu000503	Bacteria(100)	Bacteroidetes(100)	Flavobacteriia(100)	Flavobacteriales(100)	Flavobacteriaceae(100)	Cloacibacterium(100)	uncultured_bacterium(100)
Otu000504	Bacteria(100)	Firmicutes(100)	Clostridia(100)	Clostridiales(100)	Ruminococcaceae(100)	Ruminococcaceae_UCG-014(100)	unclassified
Otu000505	Bacteria(100)	Firmicutes(100)	Clostridia(100)	Clostridiales(100)	Eubacteriaceae(100)	Anaerofustis(100)	unclassified
Otu000506	Bacteria(100)	unclassified	unclassified	unclassified	unclassified	unclassified	unclassified
Otu000507	Bacteria(100)	Tenericutes(100)	Mollicutes(100)	Mollicutes_RF9(100)	uncultured_bacterium(94)	unclassified	unclassified
Otu000508	Bacteria(100)	Actinobacteria(100)	Coriobacteriia(100)	Coriobacteriales(100)	Coriobacteriaceae(100)	unclassified	unclassified
Otu000509	Bacteria(100)	Firmicutes(100)	Clostridia(100)	Clostridiales(100)	Lachnospiraceae(100)	unclassified	unclassified
Otu000510	Bacteria(100)	Firmicutes(100)	Clostridia(100)	Clostridiales(100)	Lachnospiraceae(100)	Tyzzerella_3(100)	bacterium_NLAE-zl-C441(93)
Otu000511	Bacteria(100)	Firmicutes(100)	Clostridia(100)	Clostridiales(100)	Ruminococcaceae(99)	uncultured(93)	unidentified(80)
Otu000512	Bacteria(100)	Firmicutes(100)	Clostridia(100)	Clostridiales(100)	Ruminococcaceae(96)	unclassified	unclassified
Otu000513	Bacteria(100)	Firmicutes(100)	Clostridia(100)	Clostridiales(100)	Family_XI(100)	Sedimentibacter(100)	uncultured_Sedimentibacter_sp.(100)
Otu000514	Bacteria(100)	Firmicutes(100)	Clostridia(100)	Clostridiales(100)	Clostridiaceae_1(100)	Clostridium_sensu_stricto_1(100)	uncultured_bacterium(81)
Otu000515	Bacteria(100)	Tenericutes(100)	Mollicutes(100)	Mollicutes_RF9(100)	unclassified	unclassified	unclassified
Otu000516	Bacteria(100)	Firmicutes(100)	Clostridia(100)	Clostridiales(100)	Lachnospiraceae(100)	unclassified	unclassified
Otu000517	Bacteria(100)	Bacteroidetes(100)	Bacteroidia(100)	Bacteroidales(100)	Bacteroidaceae(100)	Bacteroides(100)	unclassified
Otu000518	Bacteria(100)	Firmicutes(100)	Erysipelotrichia(100)	Erysipelotrichales(100)	Erysipelotrichaceae(100)	Erysipelothrix(100)	unclassified
Otu000519	Bacteria(100)	Firmicutes(100)	Clostridia(100)	Clostridiales(100)	Lachnospiraceae(100)	unclassified	unclassified
Otu000520	Bacteria(100)	Firmicutes(100)	Clostridia(100)	Clostridiales(100)	Ruminococcaceae(100)	Ruminiclostridium_5(100)	uncultured_bacterium(99)
Otu000521	Bacteria(100)	Tenericutes(100)	Mollicutes(100)	Mollicutes_RF9(100)	unclassified	unclassified	unclassified
Otu000522	Bacteria(100)	Firmicutes(100)	Clostridia(100)	Clostridiales(100)	Clostridiales_vadinBB60_group(100)	unidentified(82)	unclassified
Otu000523	Bacteria(100)	Firmicutes(100)	Clostridia(100)	Clostridiales(100)	Ruminococcaceae(100)	Anaerotruncus(98)	uncultured_bacterium(95)
Otu000524	Bacteria(100)	Actinobacteria(100)	Coriobacteriia(100)	Coriobacteriales(100)	Coriobacteriaceae(100)	Gordonibacter(100)	uncultured_bacterium(100)
Otu000525	Bacteria(100)	Firmicutes(100)	Clostridia(100)	Clostridiales(100)	Lachnospiraceae(100)	unclassified	unclassified
Otu000526	Bacteria(100)	Firmicutes(99)	Clostridia(99)	Clostridiales(99)	Lachnospiraceae(99)	unclassified	unclassified
Otu000527	Bacteria(100)	Firmicutes(100)	Clostridia(100)	Clostridiales(100)	Christensenellaceae(100)	Christensenellaceae_R-7_group(100)	unclassified
Otu000528	Bacteria(100)	Firmicutes(100)	Clostridia(100)	Clostridiales(100)	Ruminococcaceae(100)	unclassified	unclassified
Otu000529	Bacteria(100)	Proteobacteria(100)	Alphaproteobacteria(100)	Rhodospirillales(100)	Acetobacteraceae(100)	Acetobacter(100)	Acetobacter_peroxydans(93)
Otu000530	Bacteria(100)	Firmicutes(100)	Clostridia(100)	Clostridiales(100)	Christensenellaceae(99)	Christensenellaceae_R-7_group(99)	uncultured_prokaryote(87)
Otu000531	Bacteria(100)	Firmicutes(100)	Clostridia(100)	Clostridiales(100)	Ruminococcaceae(100)	Ruminococcaceae_UCG-014(100)	unclassified
Otu000532	Bacteria(100)	unclassified	unclassified	unclassified	unclassified	unclassified	unclassified
Otu000533	Bacteria(100)	Firmicutes(100)	Clostridia(100)	Clostridiales(100)	Ruminococcaceae(99)	Ruminococcaceae_UCG-014(99)	unclassified
Otu000534	Bacteria(100)	Firmicutes(100)	Clostridia(100)	Clostridiales(100)	Lachnospiraceae(100)	unclassified	unclassified
Otu000535	Bacteria(100)	Proteobacteria(100)	Alphaproteobacteria(100)	Rhodospirillales(100)	Acetobacteraceae(100)	Craurococcus(100)	unclassified
Otu000536	Bacteria(100)	Firmicutes(100)	Bacilli(100)	Lactobacillales(100)	Streptococcaceae(100)	Streptococcus(100)	unclassified
Otu000537	Bacteria(100)	unclassified	unclassified	unclassified	unclassified	unclassified	unclassified
Otu000538	Bacteria(100)	Tenericutes(100)	Mollicutes(100)	Mollicutes_RF9(100)	uncultured_bacterium(86)	unclassified	unclassified
Otu000539	Bacteria(100)	Tenericutes(100)	Mollicutes(100)	Mollicutes_RF9(100)	unclassified	unclassified	unclassified
Otu000540	Bacteria(100)	Proteobacteria(100)	Betaproteobacteria(100)	Burkholderiales(100)	Comamonadaceae(100)	unclassified	unclassified
Otu000541	Bacteria(100)	Firmicutes(100)	Clostridia(100)	Clostridiales(100)	Lachnospiraceae(95)	unclassified	unclassified
Otu000542	Bacteria(100)	Proteobacteria(100)	Betaproteobacteria(100)	Burkholderiales(100)	Burkholderiaceae(100)	Cupriavidus(100)	unclassified
Otu000543	Bacteria(100)	Bacteroidetes(100)	Bacteroidia(100)	Bacteroidales(100)	Bacteroidaceae(100)	Bacteroides(100)	unclassified
Otu000544	Bacteria(100)	Firmicutes(100)	Clostridia(100)	Clostridiales(100)	Lachnospiraceae(100)	unclassified	unclassified
Otu000545	Bacteria(100)	Firmicutes(100)	Clostridia(100)	Clostridiales(100)	Lachnospiraceae(100)	unclassified	unclassified
Otu000546	Bacteria(100)	Firmicutes(98)	Clostridia(96)	Clostridiales(96)	Lachnospiraceae(92)	unclassified	unclassified
Otu000547	Bacteria(100)	Bacteroidetes(100)	Bacteroidia(100)	Bacteroidales(100)	Prevotellaceae(100)	Prevotellaceae_NK3B31_group(85)	uncultured_bacterium(84)
Otu000548	Bacteria(100)	Firmicutes(100)	Clostridia(100)	Clostridiales(100)	Lachnospiraceae(100)	unclassified	unclassified
Otu000549	Bacteria(100)	Saccharibacteria(100)	Unknown_Class(100)	Unknown_Order(100)	Unknown_Family(100)	Candidatus_Saccharimonas(100)	uncultured_bacterium(100)
Otu000550	Bacteria(100)	Verrucomicrobia(100)	Verrucomicrobiae(100)	Verrucomicrobiales(100)	Verrucomicrobiaceae(100)	Akkermansia(100)	unclassified
Otu000551	Bacteria(100)	Firmicutes(97)	Clostridia(97)	Clostridiales(97)	Ruminococcaceae(95)	Ruminococcaceae_UCG-014(95)	uncultured_bacterium(87)
Otu000552	Bacteria(100)	Firmicutes(100)	Clostridia(100)	Clostridiales(100)	Ruminococcaceae(100)	Ruminococcaceae_UCG-014(100)	uncultured_bacterium(94)
Otu000553	Bacteria(100)	Firmicutes(100)	Clostridia(100)	Clostridiales(100)	Lachnospiraceae(99)	unclassified	unclassified
Otu000554	Bacteria(100)	Tenericutes(100)	Mollicutes(100)	Mollicutes_RF9(100)	uncultured_rumen_bacterium(82)	unclassified	unclassified
Otu000555	Bacteria(100)	Firmicutes(99)	Clostridia(99)	Clostridiales(99)	Lachnospiraceae(99)	unclassified	unclassified
Otu000556	Bacteria(100)	Bacteroidetes(100)	Bacteroidia(100)	Bacteroidales(100)	Bacteroidales_S24-7_group(100)	uncultured_Bacteroidales_bacterium(100)	unclassified
Otu000557	Bacteria(100)	Firmicutes(100)	Clostridia(100)	Clostridiales(100)	Lachnospiraceae(100)	Lachnospiraceae_NK4A136_group(100)	uncultured_bacterium(87)
Otu000558	Bacteria(100)	Firmicutes(100)	Bacilli(100)	Lactobacillales(100)	Lactobacillaceae(100)	Lactobacillus(100)	Lactobacillus_mucosae(100)
Otu000559	Bacteria(100)	Bacteroidetes(100)	Sphingobacteriia(100)	Sphingobacteriales(100)	Sphingobacteriaceae(100)	Sphingobacterium(100)	unclassified
Otu000560	Bacteria(100)	Actinobacteria(100)	Actinobacteria(100)	Micrococcales(100)	Micrococcaceae(100)	Arthrobacter(100)	Arthrobacter_woluwensis(99)
Otu000561	Bacteria(100)	Firmicutes(97)	Clostridia(94)	Clostridiales(94)	unclassified	unclassified	unclassified
Otu000562	Bacteria(100)	Firmicutes(100)	Clostridia(100)	Clostridiales(100)	Ruminococcaceae(99)	Anaerotruncus(97)	uncultured_bacterium(97)
Otu000563	Bacteria(100)	Proteobacteria(100)	Alphaproteobacteria(100)	Rhizobiales(100)	Beijerinckiaceae(93)	Chelatococcus(93)	unclassified
Otu000564	Bacteria(100)	Firmicutes(100)	Clostridia(100)	Clostridiales(100)	Lachnospiraceae(97)	Tyzzerella_3(97)	uncultured_bacterium(85)
Otu000565	Bacteria(100)	Bacteroidetes(100)	Sphingobacteriia(100)	Sphingobacteriales(100)	Sphingobacteriaceae(100)	Pedobacter(93)	unclassified
Otu000566	Bacteria(100)	Firmicutes(100)	Clostridia(100)	Clostridiales(100)	Family_XI(100)	Tissierella(95)	unclassified
Otu000567	Bacteria(100)	Firmicutes(100)	Clostridia(100)	Clostridiales(100)	Christensenellaceae(100)	uncultured(100)	uncultured_bacterium(100)
Otu000568	Bacteria(100)	Proteobacteria(100)	Gammaproteobacteria(100)	Xanthomonadales(100)	Xanthomonadaceae(100)	Pseudoxanthomonas(99)	unclassified
Otu000569	Bacteria(100)	Firmicutes(100)	Clostridia(100)	Clostridiales(100)	Lachnospiraceae(100)	unclassified	unclassified
Otu000570	Bacteria(100)	Proteobacteria(100)	Alphaproteobacteria(100)	Rhodospirillales(100)	Rhodospirillaceae(100)	Thalassospira(100)	uncultured_rumen_bacterium(92)
Otu000571	Bacteria(100)	Firmicutes(100)	Clostridia(100)	Clostridiales(100)	Lachnospiraceae(100)	unclassified	unclassified
Otu000572	Bacteria(100)	unclassified	unclassified	unclassified	unclassified	unclassified	unclassified
Otu000573	Bacteria(100)	Proteobacteria(100)	Alphaproteobacteria(100)	Rhizobiales(100)	1174-901-12(100)	uncultured_bacterium(97)	unclassified
Otu000574	Bacteria(100)	Proteobacteria(100)	Gammaproteobacteria(100)	Alteromonadales(100)	Celerinatantimonadaceae(100)	Celerinatantimonas(100)	uncultured_bacterium(100)
Otu000575	Bacteria(100)	Firmicutes(100)	Clostridia(100)	Clostridiales(100)	Ruminococcaceae(100)	Anaerotruncus(97)	uncultured_bacterium(81)
Otu000576	Bacteria(100)	Firmicutes(100)	Clostridia(100)	Clostridiales(100)	Ruminococcaceae(100)	unclassified	unclassified
Otu000577	Bacteria(100)	Proteobacteria(100)	Betaproteobacteria(100)	Burkholderiales(100)	Oxalobacteraceae(100)	Duganella(100)	uncultured_bacterium(100)
Otu000578	Bacteria(100)	Firmicutes(100)	Clostridia(100)	Clostridiales(100)	Ruminococcaceae(100)	Ruminococcaceae_UCG-014(100)	unclassified
Otu000579	Bacteria(100)	Actinobacteria(99)	Coriobacteriia(99)	Coriobacteriales(99)	Coriobacteriaceae(99)	unclassified	unclassified
Otu000580	Bacteria(100)	Firmicutes(100)	Bacilli(100)	Lactobacillales(100)	Streptococcaceae(100)	Streptococcus(100)	Streptococcus_agalactiae(86)
Otu000581	Bacteria(100)	Proteobacteria(100)	Deltaproteobacteria(100)	Bdellovibrionales(100)	Bdellovibrionaceae(100)	Bdellovibrio(100)	unclassified
Otu000582	Bacteria(100)	Firmicutes(100)	Bacilli(100)	Bacillales(100)	Bacillaceae(100)	Bacillus(100)	Bacillus_oleronius(99)
Otu000583	Bacteria(100)	Proteobacteria(100)	Alphaproteobacteria(100)	Rhizobiales(100)	Rhizobiales_Incertae_Sedis(99)	Phreatobacter(99)	uncultured_bacterium(83)
Otu000584	Bacteria(100)	Firmicutes(100)	Clostridia(100)	Clostridiales(100)	Ruminococcaceae(100)	Ruminococcaceae_UCG-013(100)	unclassified
Otu000585	Bacteria(100)	Firmicutes(100)	Clostridia(100)	Clostridiales(100)	Ruminococcaceae(100)	Anaerotruncus(88)	unclassified
Otu000586	Bacteria(100)	Firmicutes(100)	Clostridia(100)	Clostridiales(100)	Clostridiales_vadinBB60_group(100)	uncultured_Clostridia_bacterium(98)	unclassified
Otu000587	Bacteria(100)	Firmicutes(100)	Clostridia(100)	Clostridiales(100)	Ruminococcaceae(81)	unclassified	unclassified
Otu000588	Bacteria(100)	Firmicutes(100)	Clostridia(100)	Clostridiales(100)	Lachnospiraceae(100)	Anaerosporobacter(95)	unclassified
Otu000589	Bacteria(100)	Firmicutes(100)	Clostridia(98)	Clostridiales(97)	Ruminococcaceae(81)	unclassified	unclassified
Otu000590	Bacteria(100)	Actinobacteria(100)	Actinobacteria(100)	Corynebacteriales(100)	Corynebacteriaceae(100)	uncultured(100)	uncultured_bacterium(100)
Otu000591	Bacteria(100)	Firmicutes(100)	Bacilli(100)	Bacillales(100)	Listeriaceae(100)	Listeria(100)	Listeria_monocytogenes(100)
Otu000592	Bacteria(100)	Tenericutes(100)	Mollicutes(100)	Mollicutes_RF9(100)	unclassified	unclassified	unclassified
Otu000593	Bacteria(100)	Tenericutes(99)	Mollicutes(99)	Mollicutes_RF9(99)	unclassified	unclassified	unclassified
Otu000594	Bacteria(100)	Firmicutes(100)	Clostridia(100)	Clostridiales(100)	Ruminococcaceae(99)	unclassified	unclassified
Otu000595	Bacteria(100)	Actinobacteria(100)	Actinobacteria(100)	Propionibacteriales(100)	Nocardioidaceae(100)	unclassified	unclassified
Otu000596	Bacteria(100)	Firmicutes(100)	Clostridia(100)	Clostridiales(100)	Ruminococcaceae(100)	Ruminococcaceae_UCG-014(100)	unclassified
Otu000597	Bacteria(100)	Firmicutes(100)	Clostridia(100)	Thermoanaerobacterales(100)	Family_III(100)	Thermoanaerobacterium(100)	Thermoanaerobacterium_xylanolyticum_LX-11(99)
Otu000598	Bacteria(100)	Firmicutes(100)	Clostridia(100)	Clostridiales(100)	Ruminococcaceae(97)	Ruminococcaceae_UCG-014(97)	uncultured_Firmicutes_bacterium(94)
Otu000599	Bacteria(100)	Firmicutes(100)	Clostridia(100)	Clostridiales(100)	Ruminococcaceae(100)	Ruminococcaceae_UCG-005(97)	unclassified
Otu000600	Bacteria(100)	Firmicutes(100)	Clostridia(100)	Clostridiales(100)	unclassified	unclassified	unclassified
Otu000601	Bacteria(100)	Firmicutes(100)	Erysipelotrichia(100)	Erysipelotrichales(100)	Erysipelotrichaceae(100)	uncultured(97)	uncultured_bacterium(97)
Otu000602	Bacteria(100)	Tenericutes(100)	Mollicutes(100)	Mollicutes_RF9(100)	unclassified	unclassified	unclassified
Otu000603	Bacteria(100)	Firmicutes(100)	Clostridia(100)	Clostridiales(100)	Lachnospiraceae(100)	Lachnospiraceae_NK4A136_group(84)	unclassified
Otu000604	Bacteria(100)	Firmicutes(100)	Clostridia(100)	Clostridiales(100)	Lachnospiraceae(100)	unclassified	unclassified
Otu000605	Bacteria(100)	Firmicutes(100)	Negativicutes(100)	Selenomonadales(100)	Veillonellaceae(100)	Veillonella(100)	unclassified
Otu000606	Bacteria(100)	Firmicutes(94)	Clostridia(92)	Clostridiales(92)	unclassified	unclassified	unclassified
Otu000607	Bacteria(100)	Actinobacteria(100)	Coriobacteriia(100)	Coriobacteriales(100)	Coriobacteriaceae(100)	Enterorhabdus(95)	uncultured_bacterium(95)
Otu000608	Bacteria(100)	Firmicutes(100)	Clostridia(100)	Clostridiales(100)	Lachnospiraceae(99)	unclassified	unclassified
Otu000609	Bacteria(100)	Firmicutes(100)	Clostridia(100)	Clostridiales(100)	Lachnospiraceae(100)	unclassified	unclassified
Otu000610	Bacteria(100)	Firmicutes(100)	Bacilli(100)	Lactobacillales(100)	Carnobacteriaceae(100)	Marinilactibacillus(100)	Marinilactibacillus_psychrotolerans(100)
Otu000611	Bacteria(100)	Firmicutes(100)	Clostridia(100)	Clostridiales(100)	Ruminococcaceae(100)	Ruminococcaceae_UCG-014(100)	unclassified
Otu000612	Bacteria(100)	Firmicutes(100)	Clostridia(100)	Clostridiales(100)	Ruminococcaceae(100)	Ruminococcaceae_UCG-014(100)	uncultured_bacterium(81)
Otu000613	Bacteria(100)	Firmicutes(100)	Clostridia(100)	Clostridiales(100)	Lachnospiraceae(100)	Roseburia(82)	unclassified
Otu000614	Bacteria(100)	unclassified	unclassified	unclassified	unclassified	unclassified	unclassified
Otu000615	Bacteria(100)	Tenericutes(100)	Mollicutes(100)	Mollicutes_RF9(100)	unclassified	unclassified	unclassified
Otu000616	Bacteria(100)	Firmicutes(100)	Bacilli(100)	Lactobacillales(100)	Aerococcaceae(100)	Aerococcus(100)	Aerococcus_viridans(94)
Otu000617	Bacteria(100)	Proteobacteria(100)	Gammaproteobacteria(100)	Aeromonadales(100)	Aeromonadaceae(100)	Aeromonas(100)	unclassified
Otu000618	Bacteria(100)	Bacteroidetes(100)	Bacteroidia(100)	Bacteroidales(100)	Bacteroidales_S24-7_group(100)	uncultured_bacterium(98)	unclassified
Otu000619	Bacteria(100)	Firmicutes(100)	Clostridia(100)	Clostridiales(100)	Lachnospiraceae(100)	unclassified	unclassified
Otu000620	Bacteria(100)	Proteobacteria(100)	Deltaproteobacteria(100)	Oligoflexales(100)	uncultured_Roseobacter_sp.(90)	unclassified	unclassified
Otu000621	Bacteria(100)	Firmicutes(100)	Clostridia(100)	Clostridiales(100)	Ruminococcaceae(100)	Ruminococcaceae_UCG-010(99)	unclassified
Otu000622	Bacteria(100)	Bacteroidetes(100)	Bacteroidia(100)	Bacteroidales(100)	Prevotellaceae(100)	Prevotellaceae_UCG-001(100)	uncultured_bacterium(100)
Otu000623	Bacteria(100)	Firmicutes(100)	Bacilli(100)	Lactobacillales(99)	Aerococcaceae(97)	Abiotrophia(97)	unclassified
Otu000624	Bacteria(100)	Tenericutes(93)	Mollicutes(93)	Mollicutes_RF9(93)	unclassified	unclassified	unclassified
Otu000625	Bacteria(100)	Firmicutes(100)	Clostridia(100)	Clostridiales(100)	Lachnospiraceae(100)	unclassified	unclassified
Otu000626	Bacteria(100)	Tenericutes(100)	Mollicutes(100)	Mollicutes_RF9(100)	unclassified	unclassified	unclassified
Otu000627	Bacteria(100)	Firmicutes(100)	Clostridia(100)	Clostridiales(100)	Lachnospiraceae(100)	unclassified	unclassified
Otu000628	Bacteria(100)	Tenericutes(100)	Mollicutes(100)	Mollicutes_RF9(100)	uncultured_bacterium(94)	unclassified	unclassified
Otu000629	Bacteria(100)	Firmicutes(100)	Clostridia(100)	Clostridiales(100)	Ruminococcaceae(100)	Ruminococcaceae_UCG-014(100)	unclassified
Otu000630	Bacteria(100)	Tenericutes(100)	Mollicutes(100)	Mollicutes_RF9(99)	unclassified	unclassified	unclassified
Otu000631	Bacteria(100)	Proteobacteria(100)	Gammaproteobacteria(100)	Xanthomonadales(100)	Xanthomonadaceae(100)	Silanimonas(100)	unclassified
Otu000632	Bacteria(100)	Firmicutes(96)	Clostridia(96)	Clostridiales(96)	Lachnospiraceae(95)	Tyzzerella_3(91)	unclassified
Otu000633	Bacteria(100)	Proteobacteria(100)	Gammaproteobacteria(100)	Pseudomonadales(100)	Pseudomonadaceae(100)	Pseudomonas(100)	Pseudomonas_xanthomarina(95)
Otu000634	Bacteria(100)	unclassified	unclassified	unclassified	unclassified	unclassified	unclassified
Otu000635	Bacteria(100)	Firmicutes(100)	Erysipelotrichia(94)	Erysipelotrichales(94)	Erysipelotrichaceae(94)	uncultured(82)	uncultured_bacterium(82)
Otu000636	Bacteria(100)	Actinobacteria(100)	Actinobacteria(100)	Bifidobacteriales(100)	Bifidobacteriaceae(100)	Bifidobacterium(100)	unclassified
Otu000637	Bacteria(100)	Firmicutes(100)	Bacilli(100)	Lactobacillales(100)	Streptococcaceae(100)	Lactococcus(98)	unclassified
Otu000638	Bacteria(100)	Proteobacteria(100)	Gammaproteobacteria(100)	Enterobacteriales(100)	Enterobacteriaceae(100)	unclassified	unclassified
Otu000639	Bacteria(100)	Proteobacteria(100)	Gammaproteobacteria(100)	Pseudomonadales(100)	Pseudomonadaceae(100)	Pseudomonas(100)	unclassified
Otu000640	Bacteria(100)	Firmicutes(100)	Bacilli(100)	Bacillales(100)	Bacillaceae(99)	Virgibacillus(97)	Virgibacillus_halophilus(97)
Otu000641	Bacteria(100)	Firmicutes(100)	Clostridia(100)	Clostridiales(100)	Lachnospiraceae(100)	Lachnospiraceae_UCG-001(90)	uncultured_bacterium(89)
Otu000642	Bacteria(100)	Firmicutes(100)	Clostridia(100)	Clostridiales(100)	Lachnospiraceae(100)	unclassified	unclassified
Otu000643	Bacteria(100)	Proteobacteria(100)	Gammaproteobacteria(100)	Enterobacteriales(100)	Enterobacteriaceae(100)	Escherichia-Shigella(98)	unclassified
Otu000644	Bacteria(100)	Firmicutes(100)	Clostridia(100)	Clostridiales(100)	Lachnospiraceae(99)	unclassified	unclassified
Otu000645	Bacteria(100)	Bacteroidetes(100)	Bacteroidia(100)	Bacteroidales(100)	Bacteroidales_S24-7_group(100)	uncultured_bacterium(94)	unclassified
Otu000646	Bacteria(100)	Firmicutes(100)	Clostridia(100)	Clostridiales(100)	Ruminococcaceae(100)	Ruminococcaceae_UCG-014(100)	unclassified
Otu000647	Bacteria(100)	Firmicutes(100)	Clostridia(100)	Clostridiales(100)	Lachnospiraceae(100)	uncultured(90)	unclassified
Otu000648	Bacteria(100)	Proteobacteria(100)	Alphaproteobacteria(100)	Rhizobiales(100)	Methylobacteriaceae(100)	Methylobacterium(100)	Methylobacterium_adhaesivum(85)
Otu000649	Bacteria(100)	Firmicutes(100)	Clostridia(100)	Clostridiales(100)	Lachnospiraceae(100)	unclassified	unclassified
Otu000650	Bacteria(100)	Firmicutes(100)	Clostridia(100)	Clostridiales(100)	Ruminococcaceae(96)	unclassified	unclassified
Otu000651	Bacteria(100)	Firmicutes(100)	Clostridia(100)	Clostridiales(100)	Lachnospiraceae(100)	Roseburia(97)	mouse_gut_metagenome(90)
Otu000652	Bacteria(100)	Bacteroidetes(100)	Bacteroidia(100)	Bacteroidales(100)	Bacteroidaceae(100)	Bacteroides(100)	unclassified
Otu000653	Bacteria(100)	Firmicutes(100)	Clostridia(100)	Clostridiales(100)	Lachnospiraceae(100)	unclassified	unclassified
Otu000654	Bacteria(100)	Proteobacteria(87)	Alphaproteobacteria(87)	Rhizobiales(87)	Bradyrhizobiaceae(87)	Bradyrhizobium(87)	iron-reducing_bacterium_enrichment_culture_clone_FEA_2_D3(87)
Otu000655	Bacteria(100)	Proteobacteria(100)	Gammaproteobacteria(100)	Chromatiales(100)	Chromatiaceae(100)	Rheinheimera(100)	unclassified
Otu000656	Bacteria(100)	Actinobacteria(100)	Actinobacteria(100)	Propionibacteriales(100)	Nocardioidaceae(100)	Nocardioides(100)	unclassified
Otu000657	Bacteria(100)	Proteobacteria(100)	Gammaproteobacteria(100)	Enterobacteriales(100)	Enterobacteriaceae(100)	unclassified	unclassified
Otu000658	Bacteria(100)	Firmicutes(100)	Clostridia(100)	Clostridiales(100)	Lachnospiraceae(100)	unclassified	unclassified
Otu000659	Bacteria(100)	Proteobacteria(100)	Gammaproteobacteria(100)	Pseudomonadales(100)	Moraxellaceae(100)	Acinetobacter(100)	unclassified
Otu000660	Bacteria(100)	Firmicutes(100)	Bacilli(100)	Bacillales(100)	Bacillaceae(100)	Bacillus(100)	Bacillus_alcalophilus(94)
Otu000661	Bacteria(100)	Firmicutes(100)	Clostridia(100)	Clostridiales(100)	Ruminococcaceae(100)	Ruminiclostridium_5(94)	uncultured_Clostridium_sp.(90)
Otu000662	Bacteria(100)	Proteobacteria(100)	Alphaproteobacteria(100)	Rhizobiales(100)	Xanthobacteraceae(100)	Labrys(100)	unclassified
Otu000663	Bacteria(100)	Firmicutes(100)	Clostridia(100)	Clostridiales(100)	Lachnospiraceae(100)	unclassified	unclassified
Otu000664	Bacteria(100)	Proteobacteria(100)	Betaproteobacteria(100)	Neisseriales(100)	Neisseriaceae(100)	Neisseria(99)	uncultured_bacterium(86)
Otu000665	Bacteria(100)	Firmicutes(100)	Clostridia(100)	Clostridiales(100)	Lachnospiraceae(100)	Lachnospiraceae_NK4A136_group(90)	unclassified
Otu000666	Bacteria(100)	Bacteroidetes(100)	Sphingobacteriia(100)	Sphingobacteriales(100)	Chitinophagaceae(100)	Chitinophaga(100)	Chitinophaga_arvensicola(100)
Otu000667	Bacteria(100)	Firmicutes(100)	Clostridia(100)	Clostridiales(100)	Lachnospiraceae(100)	unclassified	unclassified
Otu000668	Bacteria(100)	Proteobacteria(100)	Gammaproteobacteria(100)	Xanthomonadales(100)	Xanthomonadaceae(100)	Stenotrophomonas(97)	Stenotrophomonas_rhizophila(97)
Otu000669	Bacteria(100)	Firmicutes(100)	Clostridia(100)	Clostridiales(100)	unclassified	unclassified	unclassified
Otu000670	Bacteria(100)	Firmicutes(99)	Clostridia(97)	Clostridiales(97)	Clostridiales_vadinBB60_group(85)	unclassified	unclassified
Otu000671	Bacteria(100)	Proteobacteria(100)	Alphaproteobacteria(100)	Rhodobacterales(100)	Rhodobacteraceae(100)	Paracocccus(99)	unclassified
Otu000672	Bacteria(100)	Bacteroidetes(100)	Flavobacteriia(100)	Flavobacteriales(100)	Flavobacteriaceae(100)	Flavobacterium(100)	unclassified
Otu000673	Bacteria(100)	Firmicutes(92)	unclassified	unclassified	unclassified	unclassified	unclassified
Otu000674	Bacteria(100)	Bacteroidetes(100)	Bacteroidia(100)	Bacteroidales(100)	Bacteroidaceae(100)	Bacteroides(100)	unclassified
Otu000675	Bacteria(100)	Actinobacteria(100)	Actinobacteria(100)	Micrococcales(100)	Micrococcaceae(100)	Micrococcus(99)	Micrococcus_luteus(99)
Otu000676	Bacteria(100)	Proteobacteria(100)	Deltaproteobacteria(100)	Bdellovibrionales(100)	Bdellovibrionaceae(100)	Bdellovibrio(100)	Bdellovibrio_exovorus_JSS(100)
Otu000677	Bacteria(100)	Firmicutes(100)	Clostridia(100)	Clostridiales(100)	Lachnospiraceae(100)	unclassified	unclassified
Otu000678	Bacteria(100)	Proteobacteria(100)	Betaproteobacteria(100)	Burkholderiales(100)	Oxalobacteraceae(100)	Massilia(100)	unclassified
Otu000679	Bacteria(100)	Proteobacteria(100)	Alphaproteobacteria(100)	Rhizobiales(100)	Rhizobiaceae(100)	Kaistia(100)	uncultured_bacterium(100)
Otu000680	Bacteria(100)	Firmicutes(100)	Clostridia(100)	Clostridiales(100)	Ruminococcaceae(100)	Ruminococcaceae_UCG-014(100)	unclassified
Otu000681	Bacteria(100)	Firmicutes(92)	Clostridia(91)	Clostridiales(91)	unclassified	unclassified	unclassified
Otu000682	Bacteria(100)	Tenericutes(97)	Mollicutes(97)	Mollicutes_RF9(96)	unclassified	unclassified	unclassified
Otu000683	Bacteria(100)	Firmicutes(100)	Clostridia(100)	Clostridiales(100)	Ruminococcaceae(100)	unclassified	unclassified
Otu000684	Bacteria(100)	Firmicutes(100)	Clostridia(100)	Clostridiales(100)	Lachnospiraceae(100)	Coprococcus_1(82)	unclassified
Otu000685	Bacteria(100)	Firmicutes(100)	Clostridia(100)	Clostridiales(100)	Lachnospiraceae(100)	Coprococcus_1(84)	uncultured_bacterium(82)
Otu000686	Bacteria(100)	Proteobacteria(100)	Alphaproteobacteria(100)	Sphingomonadales(100)	Sphingomonadaceae(98)	Sphingomonas(98)	unclassified
Otu000687	Bacteria(100)	Bacteroidetes(100)	Sphingobacteriia(100)	Sphingobacteriales(100)	NS11-12_marine_group(100)	uncultured_Flexibacteraceae_bacterium(98)	unclassified
Otu000688	Bacteria(100)	Firmicutes(98)	Clostridia(93)	Clostridiales(93)	unclassified	unclassified	unclassified
Otu000689	Bacteria(100)	Proteobacteria(100)	Alphaproteobacteria(100)	Sphingomonadales(100)	Sphingomonadaceae(100)	Sphingomonas(100)	uncultured_Kaistobacter_sp.(100)
Otu000690	Bacteria(100)	Firmicutes(100)	Clostridia(100)	Clostridiales(100)	Ruminococcaceae(100)	Ruminiclostridium_9(98)	unclassified
Otu000691	Bacteria(100)	Proteobacteria(100)	Alphaproteobacteria(100)	Sphingomonadales(100)	Sphingomonadaceae(100)	unclassified	unclassified
Otu000692	Bacteria(100)	Proteobacteria(100)	Alphaproteobacteria(100)	Sphingomonadales(100)	Sphingomonadaceae(100)	Sphingomonas(100)	Sphingomonas_faeni(100)
Otu000693	Bacteria(100)	Bacteroidetes(100)	Cytophagia(100)	Cytophagales(100)	Cytophagaceae(100)	Hymenobacter(100)	unclassified
Otu000694	Bacteria(100)	Proteobacteria(100)	Alphaproteobacteria(100)	Rhizobiales(100)	Rhizobiaceae(100)	Rhizobium(92)	unclassified
Otu000695	Bacteria(100)	Firmicutes(100)	Clostridia(100)	Clostridiales(100)	Lachnospiraceae(100)	unclassified	unclassified
Otu000696	Bacteria(100)	Firmicutes(100)	Clostridia(100)	Clostridiales(100)	Ruminococcaceae(100)	unclassified	unclassified
Otu000697	Bacteria(100)	Firmicutes(100)	Clostridia(100)	Clostridiales(100)	Lachnospiraceae(100)	unclassified	unclassified
Otu000698	Bacteria(100)	Firmicutes(100)	Clostridia(100)	Clostridiales(100)	Ruminococcaceae(83)	Ruminococcaceae_UCG-014(83)	unclassified
Otu000699	Bacteria(100)	Firmicutes(100)	Bacilli(100)	Bacillales(100)	Paenibacillaceae(100)	Paenibacillus(100)	Paenibacillus_vulneris(100)
Otu000700	Bacteria(100)	Firmicutes(100)	Clostridia(100)	Clostridiales(100)	Ruminococcaceae(100)	uncultured(96)	unclassified
Otu000701	Bacteria(100)	Chlamydiae(100)	Chlamydiae(100)	Chlamydiales(100)	Parachlamydiaceae(96)	Candidatus_Protochlamydia(85)	unclassified
Otu000702	Bacteria(100)	Bacteroidetes(100)	Sphingobacteriia(100)	Sphingobacteriales(100)	Sphingobacteriaceae(100)	Mucilaginibacter(100)	unclassified
Otu000703	Bacteria(100)	Firmicutes(100)	Clostridia(100)	Clostridiales(100)	Lachnospiraceae(100)	unclassified	unclassified
Otu000704	Bacteria(100)	Firmicutes(100)	Clostridia(100)	Clostridiales(100)	Lachnospiraceae(100)	uncultured(94)	Clostridium_sp._Clone-1(94)
Otu000705	Bacteria(100)	Proteobacteria(100)	Betaproteobacteria(100)	Methylophilales(100)	Methylophilaceae(100)	unclassified	unclassified
Otu000706	Bacteria(100)	Firmicutes(100)	Clostridia(100)	Clostridiales(100)	Lachnospiraceae(100)	unclassified	unclassified
Otu000707	Bacteria(100)	Firmicutes(100)	Clostridia(100)	Clostridiales(100)	Ruminococcaceae(100)	Anaerotruncus(96)	uncultured_bacterium(96)
Otu000708	Bacteria(100)	Firmicutes(100)	Clostridia(100)	Clostridiales(100)	Lachnospiraceae(97)	unclassified	unclassified
Otu000709	Bacteria(100)	Proteobacteria(100)	Betaproteobacteria(100)	Burkholderiales(100)	Alcaligenaceae(100)	Pigmentiphaga(100)	uncultured_bacterium(100)
Otu000710	Bacteria(100)	Firmicutes(100)	Clostridia(100)	Clostridiales(100)	Ruminococcaceae(100)	Ruminococcaceae_UCG-014(100)	unclassified
Otu000711	Bacteria(100)	Firmicutes(100)	Clostridia(100)	Clostridiales(100)	Lachnospiraceae(100)	unclassified	unclassified
Otu000712	Bacteria(100)	Firmicutes(100)	Clostridia(100)	Clostridiales(100)	Lachnospiraceae(99)	unclassified	unclassified
Otu000713	Bacteria(100)	Firmicutes(98)	Clostridia(98)	Clostridiales(98)	Lachnospiraceae(98)	unclassified	unclassified
Otu000714	Bacteria(100)	Proteobacteria(100)	Betaproteobacteria(100)	Burkholderiales(99)	Comamonadaceae(89)	unclassified	unclassified
Otu000715	Bacteria(100)	Tenericutes(100)	Mollicutes(100)	Mollicutes_RF9(100)	uncultured_bacterium(87)	unclassified	unclassified
Otu000716	Bacteria(100)	Firmicutes(100)	Clostridia(100)	Clostridiales(100)	Lachnospiraceae(100)	Lachnospiraceae_UCG-006(93)	unclassified
Otu000717	Bacteria(100)	Bacteroidetes(100)	Bacteroidia(100)	Bacteroidales(100)	Prevotellaceae(100)	Prevotella_7(100)	Prevotella_histicola(84)
Otu000718	Bacteria(100)	Firmicutes(100)	Clostridia(100)	Clostridiales(100)	Lachnospiraceae(95)	unclassified	unclassified
Otu000719	Bacteria(100)	Firmicutes(100)	Clostridia(100)	Clostridiales(100)	Lachnospiraceae(100)	Lachnospiraceae_NK4A136_group(86)	unclassified
Otu000720	Bacteria(100)	Firmicutes(100)	Clostridia(100)	Clostridiales(100)	Lachnospiraceae(100)	Lachnospiraceae_UCG-006(100)	uncultured_bacterium(93)
Otu000721	Bacteria(100)	Firmicutes(100)	Clostridia(100)	Clostridiales(100)	Ruminococcaceae(100)	Hydrogenoanaerobacterium(100)	uncultured_bacterium(99)
Otu000722	Bacteria(100)	Firmicutes(100)	Clostridia(100)	Clostridiales(100)	Clostridiales_vadinBB60_group(100)	unidentified(91)	unclassified
Otu000723	Bacteria(100)	Firmicutes(100)	Clostridia(100)	Clostridiales(100)	Lachnospiraceae(100)	unclassified	unclassified
Otu000724	Bacteria(100)	Firmicutes(98)	Clostridia(98)	Clostridiales(98)	Ruminococcaceae(98)	Ruminococcaceae_UCG-014(92)	unclassified
Otu000725	Bacteria(100)	Firmicutes(100)	Bacilli(100)	Bacillales(100)	Planococcaceae(98)	Kurthia(94)	unclassified
Otu000726	Bacteria(100)	Proteobacteria(100)	Betaproteobacteria(100)	Burkholderiales(100)	Comamonadaceae(100)	unclassified	unclassified
Otu000727	Bacteria(100)	Tenericutes(100)	Mollicutes(100)	Mollicutes_RF9(100)	unclassified	unclassified	unclassified
Otu000728	Bacteria(100)	Firmicutes(100)	Clostridia(100)	Clostridiales(100)	Lachnospiraceae(100)	unclassified	unclassified
Otu000729	Bacteria(100)	Bacteroidetes(100)	Sphingobacteriia(100)	Sphingobacteriales(100)	Chitinophagaceae(100)	Flavisolibacter(87)	uncultured_bacterium(80)
Otu000730	Bacteria(100)	Tenericutes(100)	Mollicutes(100)	Mollicutes_RF9(100)	unclassified	unclassified	unclassified
Otu000731	Bacteria(100)	Actinobacteria(100)	Actinobacteria(100)	unclassified	unclassified	unclassified	unclassified
Otu000732	Bacteria(100)	Firmicutes(100)	Clostridia(100)	Clostridiales(100)	Lachnospiraceae(100)	unclassified	unclassified
Otu000733	Bacteria(100)	Firmicutes(96)	Clostridia(96)	Clostridiales(96)	Lachnospiraceae(96)	unclassified	unclassified
Otu000734	Bacteria(100)	Firmicutes(100)	Clostridia(99)	Thermoanaerobacterales(98)	SRB2(98)	uncultured_bacterium(96)	unclassified
Otu000735	Bacteria(100)	Proteobacteria(100)	Betaproteobacteria(100)	Rhodocyclales(100)	Rhodocyclaceae(100)	Dechloromonas(96)	unclassified
Otu000736	Bacteria(100)	Proteobacteria(100)	Gammaproteobacteria(100)	Enterobacteriales(100)	Enterobacteriaceae(100)	Morganella(98)	unclassified
Otu000737	Bacteria(100)	Bacteroidetes(100)	Sphingobacteriia(100)	Sphingobacteriales(100)	WCHB1-69(100)	bacterium_sp._OF1(100)	unclassified
Otu000738	Bacteria(100)	Firmicutes(100)	Clostridia(99)	Clostridiales(99)	Lachnospiraceae(82)	unclassified	unclassified
Otu000739	Bacteria(100)	Firmicutes(100)	Clostridia(100)	Clostridiales(100)	Lachnospiraceae(100)	Lachnospiraceae_NK4A136_group(96)	Clostridiales_bacterium_CIEAF_020(84)
Otu000740	Bacteria(100)	Firmicutes(100)	Clostridia(100)	Clostridiales(100)	Lachnospiraceae(90)	unclassified	unclassified
Otu000741	Bacteria(100)	Bacteroidetes(100)	Bacteroidia(100)	Bacteroidales(100)	Bacteroidales_S24-7_group(94)	uncultured_bacterium(83)	unclassified
Otu000742	Bacteria(100)	Proteobacteria(100)	Betaproteobacteria(100)	Burkholderiales(100)	Oxalobacteraceae(100)	Herbaspirillum(100)	unclassified
Otu000743	Bacteria(100)	Firmicutes(100)	Clostridia(92)	Clostridiales(92)	Lachnospiraceae(91)	unclassified	unclassified
Otu000744	Bacteria(100)	Firmicutes(100)	Clostridia(100)	Clostridiales(100)	Lachnospiraceae(100)	Tyzzerella_3(100)	uncultured_bacterium(97)
Otu000745	Bacteria(100)	Firmicutes(100)	Clostridia(100)	Clostridiales(100)	Ruminococcaceae(100)	unclassified	unclassified
Otu000746	Bacteria(100)	Firmicutes(100)	Clostridia(100)	Clostridiales(100)	Lachnospiraceae(100)	uncultured(94)	unidentified(89)
Otu000747	Bacteria(100)	Firmicutes(100)	Clostridia(100)	Clostridiales(100)	Lachnospiraceae(99)	unclassified	unclassified
Otu000748	Bacteria(100)	Firmicutes(100)	Clostridia(100)	Clostridiales(100)	Ruminococcaceae(100)	Oscillibacter(100)	unclassified
Otu000749	Bacteria(100)	Firmicutes(100)	Clostridia(100)	Clostridiales(100)	Lachnospiraceae(100)	unclassified	unclassified
Otu000750	Bacteria(100)	unclassified	unclassified	unclassified	unclassified	unclassified	unclassified
Otu000751	Bacteria(100)	Firmicutes(100)	Clostridia(100)	Clostridiales(100)	Lachnospiraceae(100)	unclassified	unclassified
Otu000752	Bacteria(100)	Firmicutes(100)	Clostridia(100)	Clostridiales(100)	Ruminococcaceae(100)	Ruminococcaceae_UCG-014(100)	unclassified
Otu000753	Bacteria(100)	Firmicutes(100)	Clostridia(100)	Clostridiales(100)	Lachnospiraceae(100)	uncultured(81)	unclassified
Otu000754	Bacteria(100)	Tenericutes(100)	Mollicutes(100)	Mollicutes_RF9(100)	unclassified	unclassified	unclassified
Otu000755	Bacteria(100)	Firmicutes(100)	Clostridia(100)	Clostridiales(100)	Lachnospiraceae(100)	unclassified	unclassified
Otu000756	Bacteria(100)	Verrucomicrobia(100)	Opitutae(100)	Opitutales(100)	Opitutaceae(100)	Opitutus(100)	unclassified
Otu000757	Bacteria(100)	Firmicutes(99)	Clostridia(99)	Clostridiales(99)	unclassified	unclassified	unclassified
Otu000758	Bacteria(100)	Cyanobacteria(100)	Melainabacteria(100)	Obscuribacterales(100)	unclassified	unclassified	unclassified
Otu000759	Bacteria(100)	Firmicutes(100)	Clostridia(100)	Clostridiales(100)	Lachnospiraceae(100)	Lachnospiraceae_UCG-001(98)	uncultured_bacterium(87)
Otu000760	Bacteria(100)	Proteobacteria(100)	Betaproteobacteria(100)	Burkholderiales(100)	Oxalobacteraceae(100)	Massilia(100)	uncultured_soil_bacterium(82)
Otu000761	Bacteria(100)	Firmicutes(99)	Clostridia(94)	Clostridiales(93)	unclassified	unclassified	unclassified
Otu000762	Bacteria(100)	Firmicutes(100)	Clostridia(100)	Clostridiales(100)	Ruminococcaceae(100)	Ruminococcaceae_UCG-014(100)	unclassified
Otu000763	Bacteria(100)	unclassified	unclassified	unclassified	unclassified	unclassified	unclassified
Otu000764	Bacteria(100)	Firmicutes(100)	Bacilli(100)	Bacillales(100)	Paenibacillaceae(100)	Paenibacillus(100)	unclassified
Otu000765	Bacteria(100)	Firmicutes(98)	Clostridia(98)	Clostridiales(98)	Lachnospiraceae(98)	unclassified	unclassified
Otu000766	Bacteria(100)	Tenericutes(100)	Mollicutes(100)	Mollicutes_RF9(100)	unclassified	unclassified	unclassified
Otu000767	Bacteria(100)	Proteobacteria(100)	Alphaproteobacteria(100)	Rhizobiales(100)	Xanthobacteraceae(100)	unclassified	unclassified
Otu000768	Bacteria(100)	Bacteroidetes(100)	Sphingobacteriia(100)	Sphingobacteriales(100)	Chitinophagaceae(100)	Flavisolibacter(100)	unclassified
Otu000769	Bacteria(100)	Firmicutes(100)	Clostridia(100)	Clostridiales(100)	Lachnospiraceae(100)	Coprococcus_1(96)	unclassified
Otu000770	Bacteria(100)	Firmicutes(100)	Clostridia(100)	Clostridiales(100)	Ruminococcaceae(100)	Anaerotruncus(100)	Anaerotruncus_colihominis_DSM_17241(100)
Otu000771	Bacteria(100)	Proteobacteria(100)	Alphaproteobacteria(100)	Rhizobiales(100)	Hyphomicrobiaceae(99)	Devosia(99)	unclassified
Otu000772	Bacteria(100)	Firmicutes(100)	Clostridia(100)	Clostridiales(100)	Lachnospiraceae(100)	Lachnospiraceae_NK4A136_group(88)	uncultured_bacterium(86)
Otu000773	Bacteria(100)	Firmicutes(100)	Clostridia(100)	Clostridiales(100)	Ruminococcaceae(100)	Anaerotruncus(99)	unclassified
Otu000774	Bacteria(100)	Firmicutes(100)	Clostridia(100)	Clostridiales(100)	Lachnospiraceae(96)	unclassified	unclassified
Otu000775	Bacteria(100)	Firmicutes(98)	Clostridia(98)	Clostridiales(98)	Lachnospiraceae(98)	unclassified	unclassified
Otu000776	Bacteria(100)	Proteobacteria(100)	Alphaproteobacteria(100)	Rhodobacterales(97)	Rhodobacteraceae(97)	unclassified	unclassified
Otu000777	Bacteria(100)	unclassified	unclassified	unclassified	unclassified	unclassified	unclassified
Otu000778	Bacteria(100)	Firmicutes(100)	Clostridia(100)	Clostridiales(100)	Lachnospiraceae(100)	Lachnospiraceae_NK4A136_group(84)	unidentified(82)
Otu000779	Bacteria(100)	Firmicutes(100)	Clostridia(100)	Clostridiales(100)	Ruminococcaceae(96)	Ruminococcaceae_UCG-014(96)	unclassified
Otu000780	Bacteria(100)	Proteobacteria(100)	Gammaproteobacteria(100)	Enterobacteriales(100)	Enterobacteriaceae(100)	unclassified	unclassified
Otu000781	Bacteria(100)	Firmicutes(100)	Clostridia(100)	Clostridiales(100)	Lachnospiraceae(100)	Coprococcus_1(80)	unclassified
Otu000782	Bacteria(100)	Firmicutes(100)	Clostridia(100)	Clostridiales(100)	Lachnospiraceae(100)	Lachnospiraceae_NK4A136_group(81)	unclassified
Otu000783	Bacteria(100)	Firmicutes(100)	Clostridia(100)	Clostridiales(100)	Lachnospiraceae(100)	unclassified	unclassified
Otu000784	Bacteria(100)	Firmicutes(100)	Clostridia(100)	Clostridiales(100)	Lachnospiraceae(100)	Acetatifactor(94)	uncultured_bacterium(94)
Otu000785	Bacteria(100)	Firmicutes(100)	Clostridia(100)	Clostridiales(100)	Lachnospiraceae(100)	unclassified	unclassified
Otu000786	Bacteria(100)	Firmicutes(100)	Clostridia(100)	Clostridiales(100)	Ruminococcaceae(100)	Ruminococcaceae_UCG-014(100)	unclassified
Otu000787	Bacteria(100)	Firmicutes(100)	Clostridia(100)	Clostridiales(100)	Lachnospiraceae(100)	Lachnospiraceae_NK4A136_group(94)	uncultured_bacterium(87)
Otu000788	Bacteria(100)	Firmicutes(100)	Clostridia(100)	Clostridiales(100)	Lachnospiraceae(100)	unclassified	unclassified
Otu000789	Bacteria(100)	Firmicutes(100)	Clostridia(100)	Clostridiales(100)	Ruminococcaceae(100)	Anaerotruncus(96)	unclassified
Otu000790	Bacteria(100)	Tenericutes(92)	Mollicutes(92)	Mollicutes_RF9(87)	unclassified	unclassified	unclassified
Otu000791	Bacteria(100)	Firmicutes(100)	Clostridia(100)	Clostridiales(100)	Lachnospiraceae(100)	Lachnospiraceae_NK4A136_group(93)	unclassified
Otu000792	Bacteria(100)	Tenericutes(100)	Mollicutes(100)	Mollicutes_RF9(100)	unclassified	unclassified	unclassified
Otu000793	Bacteria(100)	Firmicutes(100)	Clostridia(100)	Clostridiales(100)	Lachnospiraceae(100)	Lachnospiraceae_NK4A136_group(80)	unclassified
Otu000794	Bacteria(100)	Firmicutes(96)	Clostridia(96)	Clostridiales(96)	Lachnospiraceae(82)	unclassified	unclassified
Otu000795	Bacteria(100)	Firmicutes(100)	Clostridia(100)	Clostridiales(100)	Ruminococcaceae(100)	Anaerotruncus(99)	Anaerotruncus_sp._G3(95)
Otu000796	Bacteria(100)	Firmicutes(100)	Clostridia(100)	Clostridiales(100)	unclassified	unclassified	unclassified
Otu000797	Bacteria(100)	Firmicutes(100)	Clostridia(100)	Clostridiales(100)	Ruminococcaceae(100)	Ruminiclostridium_9(100)	uncultured_Clostridiales_bacterium(82)
Otu000798	Bacteria(100)	Firmicutes(100)	Clostridia(100)	Clostridiales(100)	Lachnospiraceae(99)	unclassified	unclassified
Otu000799	Bacteria(100)	Firmicutes(100)	Clostridia(100)	Clostridiales(100)	unclassified	unclassified	unclassified
Otu000800	Bacteria(100)	Firmicutes(99)	Clostridia(99)	Clostridiales(99)	Lachnospiraceae(96)	unclassified	unclassified
Otu000801	Bacteria(100)	Firmicutes(100)	Clostridia(98)	Clostridiales(98)	Clostridiales_vadinBB60_group(96)	unidentified(82)	unclassified
Otu000802	Bacteria(100)	Firmicutes(100)	Clostridia(100)	Clostridiales(100)	Ruminococcaceae(100)	Ruminococcaceae_UCG-014(100)	unclassified
Otu000803	Bacteria(100)	Firmicutes(100)	Clostridia(100)	Clostridiales(100)	Lachnospiraceae(100)	unclassified	unclassified
Otu000804	Bacteria(100)	Firmicutes(100)	Clostridia(100)	Clostridiales(100)	unclassified	unclassified	unclassified
Otu000805	Bacteria(100)	Firmicutes(100)	Clostridia(100)	Clostridiales(100)	Lachnospiraceae(89)	unclassified	unclassified
Otu000806	Bacteria(100)	Tenericutes(100)	Mollicutes(100)	Mollicutes_RF9(100)	unclassified	unclassified	unclassified
Otu000807	Bacteria(100)	unclassified	unclassified	unclassified	unclassified	unclassified	unclassified
Otu000808	Bacteria(100)	Firmicutes(99)	Clostridia(99)	Clostridiales(99)	Lachnospiraceae(98)	Roseburia(83)	unclassified
Otu000809	Bacteria(100)	Firmicutes(100)	Clostridia(100)	Clostridiales(100)	Lachnospiraceae(99)	Lachnospiraceae_NK4A136_group(88)	unidentified(85)
Otu000810	Bacteria(100)	Firmicutes(100)	Clostridia(100)	Clostridiales(100)	Lachnospiraceae(100)	unclassified	unclassified
Otu000811	Bacteria(100)	Firmicutes(100)	Clostridia(100)	Clostridiales(100)	Lachnospiraceae(99)	unclassified	unclassified
Otu000812	Bacteria(100)	Firmicutes(100)	Bacilli(100)	Bacillales(100)	Bacillaceae(100)	Bacillus(100)	unclassified
Otu000813	Bacteria(100)	Firmicutes(100)	Clostridia(100)	Clostridiales(100)	Clostridiales_vadinBB60_group(100)	unclassified	unclassified
Otu000814	Bacteria(100)	Firmicutes(100)	Clostridia(100)	Clostridiales(100)	Lachnospiraceae(100)	unclassified	unclassified
Otu000815	Bacteria(100)	Firmicutes(95)	Clostridia(87)	Clostridiales(87)	Lachnospiraceae(86)	unclassified	unclassified
Otu000816	Bacteria(100)	Firmicutes(99)	Clostridia(99)	Clostridiales(99)	Ruminococcaceae(99)	unclassified	unclassified
Otu000817	Bacteria(100)	Firmicutes(100)	Clostridia(93)	Clostridiales(93)	Lachnospiraceae(89)	unclassified	unclassified
Otu000818	Bacteria(100)	Firmicutes(100)	Clostridia(100)	Clostridiales(100)	Lachnospiraceae(100)	unclassified	unclassified
Otu000819	Bacteria(100)	Actinobacteria(100)	Actinobacteria(100)	Micrococcales(100)	Brevibacteriaceae(100)	Brevibacterium(100)	unclassified
Otu000820	Bacteria(100)	Firmicutes(100)	Clostridia(100)	Clostridiales(100)	Lachnospiraceae(98)	unclassified	unclassified
Otu000821	Bacteria(100)	unclassified	unclassified	unclassified	unclassified	unclassified	unclassified
Otu000822	Bacteria(100)	Firmicutes(100)	unclassified	unclassified	unclassified	unclassified	unclassified
Otu000823	Bacteria(100)	Firmicutes(100)	Bacilli(100)	Lactobacillales(100)	Lactobacillaceae(99)	unclassified	unclassified
Otu000824	Bacteria(100)	Firmicutes(100)	Clostridia(93)	Clostridiales(92)	Lachnospiraceae(91)	unclassified	unclassified
Otu000825	Bacteria(100)	Firmicutes(99)	Clostridia(99)	Clostridiales(99)	Lachnospiraceae(99)	unclassified	unclassified
Otu000826	Bacteria(100)	Firmicutes(100)	Clostridia(100)	Clostridiales(100)	Lachnospiraceae(100)	unclassified	unclassified
Otu000827	Bacteria(100)	Firmicutes(100)	Clostridia(100)	Clostridiales(100)	unclassified	unclassified	unclassified
Otu000828	Bacteria(100)	Firmicutes(100)	Clostridia(100)	Clostridiales(100)	Lachnospiraceae(100)	unclassified	unclassified
Otu000829	Bacteria(100)	Firmicutes(100)	Clostridia(100)	Clostridiales(100)	Lachnospiraceae(100)	unclassified	unclassified
Otu000830	Bacteria(100)	Firmicutes(100)	Negativicutes(100)	Selenomonadales(100)	Veillonellaceae(100)	Selenomonas_3(92)	unclassified
Otu000831	Bacteria(100)	Firmicutes(100)	Clostridia(100)	Clostridiales(100)	Lachnospiraceae(97)	unclassified	unclassified
Otu000832	Bacteria(100)	Firmicutes(100)	Clostridia(100)	Clostridiales(100)	Lachnospiraceae(100)	unclassified	unclassified
Otu000833	Bacteria(100)	unclassified	unclassified	unclassified	unclassified	unclassified	unclassified
Otu000834	Bacteria(100)	Firmicutes(100)	Clostridia(100)	Clostridiales(100)	Lachnospiraceae(100)	unclassified	unclassified
Otu000835	Bacteria(100)	Actinobacteria(100)	Actinobacteria(100)	Corynebacteriales(100)	Corynebacteriaceae(100)	Corynebacterium_1(100)	Corynebacterium_tuberculostearicum(100)
Otu000836	Bacteria(100)	Firmicutes(99)	Clostridia(99)	Clostridiales(99)	Ruminococcaceae(93)	Ruminiclostridium_5(86)	unclassified
Otu000837	Bacteria(100)	Firmicutes(86)	Clostridia(86)	Clostridiales(86)	Ruminococcaceae(86)	unclassified	unclassified
Otu000838	Bacteria(100)	Firmicutes(100)	Clostridia(100)	Clostridiales(100)	Lachnospiraceae(100)	uncultured(93)	unclassified
Otu000839	Bacteria(100)	Firmicutes(100)	Clostridia(100)	Clostridiales(100)	Lachnospiraceae(100)	Lachnospiraceae_NK4A136_group(91)	unclassified
Otu000840	Bacteria(100)	Firmicutes(100)	Clostridia(100)	Clostridiales(100)	Lachnospiraceae(100)	Lachnoclostridium(99)	Dorea_sp._5-2(88)
Otu000841	Bacteria(100)	Firmicutes(100)	Clostridia(99)	Clostridiales(99)	Clostridiales_vadinBB60_group(96)	uncultured_Clostridiales_bacterium(95)	unclassified
Otu000842	Bacteria(100)	Firmicutes(100)	Clostridia(100)	Clostridiales(100)	Lachnospiraceae(99)	unclassified	unclassified
Otu000843	Bacteria(100)	Firmicutes(97)	unclassified	unclassified	unclassified	unclassified	unclassified
Otu000844	Bacteria(100)	Firmicutes(100)	Clostridia(100)	Clostridiales(100)	Lachnospiraceae(100)	unclassified	unclassified
Otu000845	Bacteria(100)	Firmicutes(100)	Clostridia(100)	Clostridiales(100)	Lachnospiraceae(100)	unclassified	unclassified
Otu000846	Bacteria(100)	Firmicutes(100)	Clostridia(100)	Clostridiales(100)	Lachnospiraceae(99)	unclassified	unclassified
Otu000847	Bacteria(100)	unclassified	unclassified	unclassified	unclassified	unclassified	unclassified
Otu000848	Bacteria(100)	Firmicutes(100)	Clostridia(100)	Clostridiales(100)	Lachnospiraceae(100)	unclassified	unclassified
Otu000849	Bacteria(100)	Firmicutes(100)	Clostridia(100)	Clostridiales(100)	Lachnospiraceae(100)	unclassified	unclassified
Otu000850	Bacteria(100)	Firmicutes(100)	Clostridia(100)	Clostridiales(100)	Lachnospiraceae(100)	unclassified	unclassified
Otu000851	Bacteria(100)	Firmicutes(100)	Clostridia(100)	Clostridiales(100)	Lachnospiraceae(100)	Blautia(100)	Ruminococcus_sp._5_1_39BFAA(92)
Otu000852	Bacteria(100)	Proteobacteria(100)	Betaproteobacteria(100)	Burkholderiales(100)	Burkholderiaceae(100)	Burkholderia(100)	unclassified
Otu000853	Bacteria(100)	Actinobacteria(100)	Acidimicrobiia(100)	Acidimicrobiales(100)	Acidimicrobiaceae(100)	CL500-29_marine_group(100)	unclassified
Otu000854	Bacteria(100)	Firmicutes(100)	Clostridia(100)	Clostridiales(100)	Lachnospiraceae(100)	unclassified	unclassified
Otu000855	Bacteria(100)	Firmicutes(100)	Bacilli(100)	Lactobacillales(100)	Lactobacillaceae(100)	Lactobacillus(100)	unclassified
Otu000856	Bacteria(100)	unclassified	unclassified	unclassified	unclassified	unclassified	unclassified
Otu000857	Bacteria(100)	Firmicutes(99)	Clostridia(99)	Clostridiales(99)	unclassified	unclassified	unclassified
Otu000858	Bacteria(100)	Cyanobacteria(100)	Chloroplast(100)	Nannochloropsis_gaditana(100)	unclassified	unclassified	unclassified
Otu000859	Bacteria(100)	Firmicutes(100)	Clostridia(100)	Clostridiales(100)	Lachnospiraceae(100)	unclassified	unclassified
Otu000860	Bacteria(100)	Firmicutes(100)	Clostridia(100)	Clostridiales(100)	Lachnospiraceae(100)	uncultured(89)	Clostridium_sp._Culture-27(89)
Otu000861	Bacteria(100)	Firmicutes(100)	Bacilli(83)	Lactobacillales(83)	unclassified	unclassified	unclassified
Otu000862	Bacteria(100)	Firmicutes(100)	Bacilli(100)	Lactobacillales(100)	Lactobacillaceae(99)	Lactobacillus(99)	unclassified
Otu000863	Bacteria(100)	Firmicutes(100)	Clostridia(100)	Clostridiales(100)	Lachnospiraceae(100)	unclassified	unclassified
Otu000864	Bacteria(100)	Firmicutes(88)	Clostridia(86)	Clostridiales(86)	unclassified	unclassified	unclassified
Otu000865	Bacteria(100)	Firmicutes(100)	Clostridia(100)	Clostridiales(100)	Lachnospiraceae(100)	unclassified	unclassified
Otu000866	Bacteria(100)	Actinobacteria(100)	Actinobacteria(100)	Micrococcales(100)	Micrococcaceae(100)	Rothia(100)	unclassified
Otu000867	Bacteria(100)	Firmicutes(100)	Clostridia(100)	Clostridiales(100)	Lachnospiraceae(100)	Lachnospiraceae_NK4A136_group(100)	unclassified
Otu000868	Bacteria(100)	Firmicutes(100)	Clostridia(97)	Clostridiales(96)	Lachnospiraceae(94)	unclassified	unclassified
Otu000869	Bacteria(100)	Firmicutes(98)	Clostridia(98)	Clostridiales(98)	Clostridiales_vadinBB60_group(98)	unidentified(93)	unclassified
Otu000870	Bacteria(100)	Firmicutes(100)	Clostridia(100)	Clostridiales(100)	Lachnospiraceae(100)	unclassified	unclassified
Otu000871	Bacteria(100)	Firmicutes(100)	Clostridia(100)	Clostridiales(100)	Lachnospiraceae(100)	unclassified	unclassified
Otu000872	Bacteria(100)	Firmicutes(100)	Clostridia(100)	Clostridiales(100)	Ruminococcaceae(100)	Ruminococcaceae_UCG-014(100)	unidentified(98)
Otu000873	Bacteria(100)	Firmicutes(100)	Clostridia(100)	Clostridiales(100)	Lachnospiraceae(98)	unclassified	unclassified
Otu000874	Bacteria(100)	Firmicutes(92)	Clostridia(86)	Clostridiales(86)	unclassified	unclassified	unclassified
Otu000875	Bacteria(100)	Firmicutes(100)	Clostridia(100)	Clostridiales(100)	Lachnospiraceae(96)	unclassified	unclassified
Otu000876	Bacteria(100)	Firmicutes(100)	Clostridia(100)	Clostridiales(100)	Lachnospiraceae(100)	unclassified	unclassified
Otu000877	Bacteria(100)	Firmicutes(100)	Clostridia(100)	Clostridiales(100)	Lachnospiraceae(100)	unclassified	unclassified
Otu000878	Bacteria(100)	Bacteroidetes(100)	Bacteroidia(100)	Bacteroidales(100)	Bacteroidales_S24-7_group(100)	uncultured_bacterium(99)	unclassified
Otu000879	Bacteria(100)	Firmicutes(100)	Clostridia(100)	Clostridiales(100)	Ruminococcaceae(100)	Ruminococcaceae_UCG-014(100)	unclassified
Otu000880	Bacteria(100)	Firmicutes(100)	Clostridia(99)	Clostridiales(99)	Lachnospiraceae(94)	unclassified	unclassified
Otu000881	Bacteria(100)	Firmicutes(100)	Clostridia(100)	Clostridiales(100)	Lachnospiraceae(100)	unclassified	unclassified
Otu000882	Bacteria(100)	Firmicutes(100)	Clostridia(100)	Clostridiales(100)	Ruminococcaceae(92)	Ruminiclostridium_5(92)	uncultured_bacterium(89)
Otu000883	Bacteria(100)	Firmicutes(99)	Clostridia(99)	Clostridiales(99)	Lachnospiraceae(94)	unclassified	unclassified
Otu000884	Bacteria(100)	Firmicutes(100)	Clostridia(100)	Clostridiales(100)	Lachnospiraceae(100)	unclassified	unclassified
Otu000885	Bacteria(100)	Firmicutes(98)	Clostridia(98)	Clostridiales(98)	unclassified	unclassified	unclassified
Otu000886	Bacteria(100)	Firmicutes(100)	Bacilli(100)	Bacillales(100)	Bacillaceae(98)	Bacillus(94)	Bacillus_gibsonii(90)
Otu000887	Bacteria(100)	Actinobacteria(100)	Actinobacteria(100)	Corynebacteriales(100)	Corynebacteriaceae(100)	Corynebacterium_1(100)	Corynebacterium_kroppenstedtii(100)
Otu000888	Bacteria(100)	Firmicutes(100)	Clostridia(100)	Clostridiales(100)	unclassified	unclassified	unclassified
Otu000889	Bacteria(100)	Verrucomicrobia(100)	Verrucomicrobiae(100)	Verrucomicrobiales(100)	Verrucomicrobiaceae(100)	Prosthecobacter(100)	uncultured_bacterium(100)
Otu000890	Bacteria(100)	Firmicutes(100)	Clostridia(100)	Clostridiales(100)	Ruminococcaceae(99)	unclassified	unclassified
Otu000891	Bacteria(100)	Firmicutes(100)	Clostridia(100)	Clostridiales(100)	Lachnospiraceae(100)	Lachnoclostridium_5(98)	unclassified
Otu000892	Bacteria(100)	Firmicutes(100)	Clostridia(100)	Clostridiales(100)	Lachnospiraceae(100)	unclassified	unclassified
Otu000893	Bacteria(100)	Bacteroidetes(100)	Bacteroidia(100)	Bacteroidales(100)	Bacteroidales_S24-7_group(100)	unclassified	unclassified
Otu000894	Bacteria(100)	Tenericutes(100)	Mollicutes(100)	Mollicutes_RF9(100)	unclassified	unclassified	unclassified
Otu000895	Bacteria(100)	Firmicutes(100)	Clostridia(100)	Clostridiales(100)	Ruminococcaceae(100)	Ruminococcaceae_UCG-014(100)	[Clostridium]_papyrosolvens(82)
Otu000896	Bacteria(100)	Firmicutes(100)	Clostridia(100)	Clostridiales(100)	Ruminococcaceae(99)	Ruminococcaceae_UCG-014(99)	unclassified
Otu000897	Bacteria(100)	Firmicutes(98)	Clostridia(96)	Clostridiales(96)	Lachnospiraceae(81)	unclassified	unclassified
Otu000898	Bacteria(100)	Firmicutes(100)	Clostridia(100)	Clostridiales(100)	Lachnospiraceae(100)	unclassified	unclassified
Otu000899	Bacteria(100)	Firmicutes(99)	Clostridia(99)	Clostridiales(99)	Lachnospiraceae(99)	unclassified	unclassified
Otu000900	Bacteria(100)	Firmicutes(100)	Clostridia(100)	Clostridiales(100)	Lachnospiraceae(100)	unclassified	unclassified
Otu000901	Bacteria(100)	Firmicutes(98)	Clostridia(97)	Clostridiales(96)	unclassified	unclassified	unclassified
Otu000902	Bacteria(100)	Actinobacteria(100)	Coriobacteriia(100)	Coriobacteriales(100)	Coriobacteriaceae(100)	Enterorhabdus(90)	uncultured_bacterium(90)
Otu000903	Bacteria(100)	Firmicutes(99)	Clostridia(98)	Clostridiales(98)	Lachnospiraceae(98)	unclassified	unclassified
Otu000904	Bacteria(100)	Firmicutes(100)	Clostridia(100)	Clostridiales(100)	Lachnospiraceae(100)	unclassified	unclassified
Otu000905	Bacteria(100)	Firmicutes(100)	Clostridia(100)	Clostridiales(100)	Lachnospiraceae(100)	unclassified	unclassified
Otu000906	Bacteria(100)	Firmicutes(88)	Clostridia(87)	Clostridiales(87)	Ruminococcaceae(87)	unclassified	unclassified
Otu000907	Bacteria(100)	Firmicutes(100)	Clostridia(100)	Clostridiales(100)	Lachnospiraceae(100)	Lachnospiraceae_NK4A136_group(100)	Lachnospiraceae_bacterium_COE1(95)
Otu000908	Bacteria(100)	Firmicutes(96)	Clostridia(96)	Clostridiales(96)	Lachnospiraceae(92)	unclassified	unclassified
Otu000909	Bacteria(100)	Firmicutes(100)	Clostridia(100)	Clostridiales(100)	Lachnospiraceae(99)	unclassified	unclassified
Otu000910	Bacteria(100)	Firmicutes(100)	Clostridia(100)	Clostridiales(100)	Lachnospiraceae(100)	unclassified	unclassified
Otu000911	Bacteria(100)	Firmicutes(99)	Clostridia(99)	Clostridiales(99)	Ruminococcaceae(99)	Anaerotruncus(88)	unclassified
Otu000912	Bacteria(100)	Firmicutes(100)	Clostridia(100)	Clostridiales(100)	unclassified	unclassified	unclassified
Otu000913	Bacteria(100)	Firmicutes(100)	Clostridia(100)	Clostridiales(100)	Lachnospiraceae(100)	unclassified	unclassified
Otu000914	Bacteria(100)	Firmicutes(100)	Clostridia(100)	Clostridiales(100)	Clostridiales_vadinBB60_group(99)	unclassified	unclassified
Otu000915	Bacteria(100)	Firmicutes(100)	Clostridia(100)	Clostridiales(100)	Lachnospiraceae(100)	uncultured(93)	Lachnospiraceae_bacterium_A2(90)
Otu000916	Bacteria(100)	Firmicutes(100)	Clostridia(100)	Clostridiales(100)	unclassified	unclassified	unclassified
Otu000917	Bacteria(100)	Firmicutes(98)	Clostridia(88)	Clostridiales(87)	unclassified	unclassified	unclassified
Otu000918	Bacteria(100)	Firmicutes(100)	Clostridia(100)	Clostridiales(100)	Ruminococcaceae(100)	Ruminiclostridium_5(100)	uncultured_bacterium(84)
Otu000919	Bacteria(100)	Firmicutes(100)	Bacilli(100)	Bacillales(100)	Bacillaceae(100)	Bacillus(100)	Bacillus_lehensis_G1(84)
Otu000920	Bacteria(100)	Firmicutes(100)	Clostridia(100)	Clostridiales(100)	Ruminococcaceae(98)	Ruminococcaceae_UCG-014(98)	unclassified
Otu000921	Bacteria(100)	Acidobacteria(100)	Holophagae(100)	Holophagales(100)	Holophagaceae(100)	unclassified	unclassified
Otu000922	Bacteria(100)	Firmicutes(98)	Clostridia(97)	Clostridiales(97)	Clostridiales_vadinBB60_group(94)	unclassified	unclassified
Otu000923	Bacteria(100)	Firmicutes(96)	Clostridia(96)	Clostridiales(96)	Lachnospiraceae(96)	unclassified	unclassified
Otu000924	Bacteria(100)	Firmicutes(100)	Clostridia(100)	Clostridiales(100)	Lachnospiraceae(100)	unclassified	unclassified
Otu000925	Bacteria(100)	Firmicutes(100)	Clostridia(100)	Clostridiales(100)	Lachnospiraceae(100)	unclassified	unclassified
Otu000926	Bacteria(100)	Tenericutes(99)	Mollicutes(99)	Mollicutes_RF9(99)	unclassified	unclassified	unclassified
Otu000927	Bacteria(100)	Firmicutes(100)	Clostridia(100)	Clostridiales(100)	Lachnospiraceae(100)	unclassified	unclassified
Otu000928	Bacteria(100)	Firmicutes(100)	Clostridia(100)	Clostridiales(100)	Ruminococcaceae(100)	Ruminococcaceae_UCG-014(100)	uncultured_bacterium(95)
Otu000929	Bacteria(100)	unclassified	unclassified	unclassified	unclassified	unclassified	unclassified
Otu000930	Bacteria(100)	Actinobacteria(100)	Coriobacteriia(100)	Coriobacteriales(100)	Coriobacteriaceae(100)	Enterorhabdus(100)	uncultured_bacterium(100)
Otu000931	Bacteria(100)	Firmicutes(100)	Clostridia(100)	Clostridiales(100)	Ruminococcaceae(100)	unclassified	unclassified
Otu000932	Bacteria(100)	Firmicutes(100)	Clostridia(100)	Clostridiales(100)	Lachnospiraceae(91)	unclassified	unclassified
Otu000933	Bacteria(100)	Firmicutes(88)	Clostridia(82)	Clostridiales(82)	unclassified	unclassified	unclassified
Otu000934	Bacteria(100)	unclassified	unclassified	unclassified	unclassified	unclassified	unclassified
Otu000935	Bacteria(100)	Firmicutes(93)	Clostridia(91)	Clostridiales(91)	Lachnospiraceae(89)	Lachnospiraceae_UCG-001(83)	unclassified
Otu000936	Bacteria(100)	Firmicutes(100)	Clostridia(100)	Clostridiales(100)	Lachnospiraceae(94)	unclassified	unclassified
Otu000937	Bacteria(100)	Bacteroidetes(100)	Cytophagia(100)	Cytophagales(100)	Cyclobacteriaceae(100)	unclassified	unclassified
Otu000938	Bacteria(100)	Bacteroidetes(100)	Sphingobacteriia(100)	Sphingobacteriales(100)	Chitinophagaceae(100)	unclassified	unclassified
Otu000939	Bacteria(100)	Bacteroidetes(100)	Bacteroidia(100)	Bacteroidales(100)	Bacteroidaceae(100)	Bacteroides(100)	unclassified
Otu000940	Bacteria(100)	Proteobacteria(100)	Betaproteobacteria(100)	Rhodocyclales(99)	Rhodocyclaceae(99)	Methyloversatilis(95)	unclassified
Otu000941	Bacteria(100)	Firmicutes(100)	Clostridia(100)	Clostridiales(100)	Lachnospiraceae(98)	unclassified	unclassified
Otu000942	Bacteria(100)	Bacteroidetes(100)	Bacteroidia(100)	Bacteroidales(100)	Bacteroidales_S24-7_group(99)	uncultured_bacterium(93)	unclassified
Otu000943	Bacteria(100)	Firmicutes(100)	Clostridia(100)	Clostridiales(100)	Lachnospiraceae(85)	unclassified	unclassified
Otu000944	Bacteria(100)	Firmicutes(100)	Clostridia(100)	Clostridiales(100)	Lachnospiraceae(100)	Lachnospiraceae_NK4A136_group(92)	Lachnospiraceae_bacterium_10-1(90)
Otu000945	Bacteria(100)	Firmicutes(100)	Clostridia(100)	Clostridiales(100)	Lachnospiraceae(95)	unclassified	unclassified
Otu000946	Bacteria(100)	Tenericutes(100)	Mollicutes(100)	Mollicutes_RF9(100)	unclassified	unclassified	unclassified
Otu000947	Bacteria(100)	Firmicutes(100)	Clostridia(100)	Clostridiales(100)	Lachnospiraceae(98)	unclassified	unclassified
Otu000948	Bacteria(100)	Firmicutes(99)	Clostridia(99)	Clostridiales(99)	Lachnospiraceae(99)	unclassified	unclassified
Otu000949	Bacteria(100)	Firmicutes(100)	Clostridia(100)	Clostridiales(100)	Lachnospiraceae(100)	unclassified	unclassified
Otu000950	Bacteria(100)	Bacteroidetes(97)	Bacteroidia(96)	Bacteroidales(96)	Bacteroidaceae(92)	Bacteroides(92)	unclassified
Otu000951	Bacteria(100)	Firmicutes(99)	Clostridia(99)	Clostridiales(99)	Lachnospiraceae(86)	unclassified	unclassified
Otu000952	Bacteria(100)	Bacteroidetes(100)	Bacteroidia(98)	Bacteroidales(98)	Rikenellaceae(95)	Alistipes(95)	unclassified
Otu000953	Bacteria(100)	Firmicutes(84)	unclassified	unclassified	unclassified	unclassified	unclassified
Otu000954	Bacteria(100)	Firmicutes(98)	Clostridia(96)	Clostridiales(96)	Lachnospiraceae(96)	unclassified	unclassified
Otu000955	Bacteria(100)	Firmicutes(100)	Clostridia(100)	Clostridiales(100)	Ruminococcaceae(89)	unclassified	unclassified
Otu000956	Bacteria(100)	Firmicutes(100)	Clostridia(96)	Clostridiales(96)	Lachnospiraceae(95)	uncultured(95)	unclassified
Otu000957	Bacteria(100)	unclassified	unclassified	unclassified	unclassified	unclassified	unclassified
Otu000958	Bacteria(100)	Firmicutes(100)	Clostridia(100)	Clostridiales(100)	Lachnospiraceae(100)	unclassified	unclassified
Otu000959	Bacteria(100)	Firmicutes(100)	Clostridia(97)	Clostridiales(97)	Lachnospiraceae(93)	unclassified	unclassified
Otu000960	Bacteria(100)	Firmicutes(99)	Clostridia(99)	Clostridiales(99)	Lachnospiraceae(99)	unclassified	unclassified
Otu000961	Bacteria(100)	Firmicutes(100)	Clostridia(100)	Clostridiales(100)	Ruminococcaceae(100)	Oscillibacter(98)	unclassified
Otu000962	Bacteria(100)	Firmicutes(95)	Clostridia(81)	Clostridiales(81)	unclassified	unclassified	unclassified
Otu000963	Bacteria(100)	Firmicutes(98)	unclassified	unclassified	unclassified	unclassified	unclassified
Otu000964	Bacteria(100)	Bacteroidetes(100)	Flavobacteriia(100)	Flavobacteriales(100)	Flavobacteriaceae(100)	Chryseobacterium(100)	Chryseobacterium_soldanellicola(94)
Otu000965	Bacteria(100)	Firmicutes(100)	Clostridia(100)	Clostridiales(100)	Lachnospiraceae(100)	Lachnospiraceae_NK4A136_group(91)	unclassified
Otu000966	Bacteria(100)	Firmicutes(100)	Clostridia(100)	Clostridiales(100)	Ruminococcaceae(96)	unclassified	unclassified
Otu000967	Bacteria(100)	Firmicutes(100)	Clostridia(100)	Clostridiales(100)	Lachnospiraceae(100)	Acetatifactor(99)	unclassified
Otu000968	Bacteria(100)	Actinobacteria(100)	Coriobacteriia(100)	Coriobacteriales(100)	Coriobacteriaceae(100)	Atopobium(100)	unclassified
Otu000969	Bacteria(100)	Firmicutes(100)	Clostridia(100)	Clostridiales(100)	Ruminococcaceae(100)	Ruminococcaceae_UCG-014(100)	unclassified
Otu000970	Bacteria(100)	Firmicutes(100)	Clostridia(100)	Clostridiales(100)	Clostridiales_vadinBB60_group(100)	uncultured_bacterium(100)	unclassified
Otu000971	Bacteria(100)	Firmicutes(100)	Clostridia(100)	Clostridiales(100)	Lachnospiraceae(90)	unclassified	unclassified
Otu000972	Bacteria(100)	Tenericutes(100)	Mollicutes(100)	Mollicutes_RF9(100)	uncultured_bacterium(85)	unclassified	unclassified
Otu000973	Bacteria(100)	Bacteroidetes(100)	Cytophagia(100)	Cytophagales(100)	Cytophagaceae(100)	Hymenobacter(100)	Hymenobacter_rigui(100)
Otu000974	Bacteria(100)	Firmicutes(100)	Clostridia(100)	Clostridiales(100)	Lachnospiraceae(100)	Lachnospiraceae_UCG-008(98)	uncultured_Clostridiales_bacterium(98)
Otu000975	Bacteria(100)	Firmicutes(99)	Clostridia(98)	Clostridiales(98)	Lachnospiraceae(90)	unclassified	unclassified
Otu000976	Bacteria(100)	Firmicutes(99)	Clostridia(99)	Clostridiales(99)	Ruminococcaceae(98)	unclassified	unclassified
Otu000977	Bacteria(100)	Firmicutes(99)	Clostridia(95)	Clostridiales(95)	Lachnospiraceae(89)	unclassified	unclassified
Otu000978	Bacteria(100)	Firmicutes(99)	Clostridia(99)	Clostridiales(99)	Lachnospiraceae(99)	unclassified	unclassified
Otu000979	Bacteria(100)	Bacteroidetes(100)	Bacteroidia(100)	Bacteroidales(100)	Bacteroidales_S24-7_group(100)	unclassified	unclassified
Otu000980	Bacteria(100)	Firmicutes(100)	Clostridia(100)	Clostridiales(100)	Lachnospiraceae(100)	unclassified	unclassified
Otu000981	Bacteria(100)	Firmicutes(100)	Clostridia(100)	Clostridiales(100)	Ruminococcaceae(100)	Anaerotruncus(91)	uncultured_bacterium(85)
Otu000982	Bacteria(100)	Firmicutes(100)	Clostridia(100)	Clostridiales(100)	Lachnospiraceae(100)	Lachnospiraceae_NK4A136_group(97)	unclassified
Otu000983	Bacteria(100)	Firmicutes(100)	Clostridia(100)	Clostridiales(100)	unclassified	unclassified	unclassified
Otu000984	Bacteria(100)	Firmicutes(86)	Clostridia(86)	Clostridiales(86)	Lachnospiraceae(86)	unclassified	unclassified
Otu000985	Bacteria(100)	Firmicutes(100)	Clostridia(100)	Clostridiales(100)	Ruminococcaceae(100)	Ruminiclostridium_5(95)	unclassified
Otu000986	Bacteria(100)	Firmicutes(100)	Clostridia(98)	Clostridiales(97)	Lachnospiraceae(96)	Lachnospiraceae_NK4A136_group(85)	unclassified
Otu000987	Bacteria(100)	Firmicutes(100)	Clostridia(100)	Clostridiales(100)	Ruminococcaceae(100)	Ruminococcaceae_UCG-014(100)	unclassified
Otu000988	Bacteria(100)	Bacteroidetes(100)	Sphingobacteriia(100)	Sphingobacteriales(100)	Sphingobacteriaceae(100)	Solitalea(100)	unclassified
Otu000989	Bacteria(100)	Firmicutes(100)	Clostridia(100)	Clostridiales(100)	Ruminococcaceae(100)	Ruminiclostridium_5(100)	uncultured_bacterium(89)
Otu000990	Bacteria(100)	Firmicutes(99)	Clostridia(98)	Clostridiales(98)	Family_XIII(89)	unclassified	unclassified
Otu000991	Bacteria(100)	Firmicutes(97)	Clostridia(97)	Clostridiales(97)	Lachnospiraceae(97)	unclassified	unclassified
Otu000992	Bacteria(100)	Firmicutes(100)	Clostridia(100)	Clostridiales(100)	Lachnospiraceae(100)	unclassified	unclassified
Otu000993	Bacteria(100)	Tenericutes(99)	Mollicutes(99)	Mollicutes_RF9(99)	unclassified	unclassified	unclassified
Otu000994	Bacteria(100)	Firmicutes(99)	Clostridia(98)	Clostridiales(98)	Lachnospiraceae(86)	unclassified	unclassified
Otu000995	Bacteria(100)	Firmicutes(100)	Clostridia(100)	Clostridiales(100)	Lachnospiraceae(100)	unclassified	unclassified
Otu000996	Bacteria(100)	Bacteroidetes(100)	Bacteroidia(100)	Bacteroidales(100)	Bacteroidaceae(100)	Bacteroides(100)	unclassified
Otu000997	Bacteria(100)	Firmicutes(100)	Bacilli(100)	Lactobacillales(100)	Lactobacillaceae(100)	Pediococcus(100)	unclassified
Otu000998	Bacteria(100)	Firmicutes(100)	Clostridia(100)	Clostridiales(100)	Lachnospiraceae(100)	unclassified	unclassified
Otu000999	Bacteria(100)	Firmicutes(100)	Clostridia(100)	Clostridiales(100)	Ruminococcaceae(100)	Ruminiclostridium(84)	uncultured_bacterium(80)
Otu001000	Bacteria(100)	Firmicutes(100)	Clostridia(100)	Clostridiales(100)	Ruminococcaceae(99)	Ruminococcaceae_UCG-014(99)	unclassified
Otu001001	Bacteria(100)	Firmicutes(100)	Bacilli(100)	Lactobacillales(100)	Streptococcaceae(100)	Streptococcus(100)	unclassified
Otu001002	Bacteria(100)	Firmicutes(100)	Clostridia(100)	Clostridiales(100)	unclassified	unclassified	unclassified
Otu001003	Bacteria(100)	unclassified	unclassified	unclassified	unclassified	unclassified	unclassified
Otu001004	Bacteria(100)	Firmicutes(87)	Clostridia(85)	Clostridiales(85)	Lachnospiraceae(84)	unclassified	unclassified
